# Supplementary material for: The implications of alternative splicing regulation for maximum lifespan
Source: Nat Commun. 2025 Nov 24;16:10317. doi: 10.1038/s41467-025-65339-1 (PMC12644568; doi:10.1038/s41467-025-65339-1)
Supplement: Supplementary file 3 — Supplementary Data 1 [file 41467_2025_65339_MOESM3_ESM.xlsx]

## Sheet: Sheet1
Species	Genome
Acomys russatus	GCA_903995435.1_mAcoRus1.1_genomic
Blarina brevicauda	GCA_021461705.1_Cryptotis_parva_assembly_1.0_genomic
Castor canadensis	Castor_canadensis.C.can_genome_v1.0.dna.toplevel
Cavia porcellus	Cavia_porcellus.Cavpor3.0.dna.toplevel
Chinchilla lanigera	Chinchilla_lanigera.ChiLan1.0.dna.toplevel
Condylura cristata	GCF_000260355.1_ConCri1.0_genomic
Cricetulus griseus	Cricetulus_griseus_crigri.CriGri_1.0.dna.toplevel
Cuniculus paca	GCA_004365215.1_CunPac_v1_BIUU_genomic
Ellobius lutescens	GCA_001685075.1_ASM168507v1_genomic
Fukomys damarensis	Fukomys_damarensis.DMR_v1.0.dna.toplevel
Heterocephalus glaber	Heterocephalus_glaber_female.HetGla_female_1.0.dna.toplevel
Hydrochoerus hydrochaeris	GCA_004027455.1_HydHyd_v1_BIUU_genomic
Marmota monax	GCA_014533835.1_Woodchuck_1.0_genomic
Mesocricetus auratus	Mesocricetus_auratus.MesAur1.0.dna.toplevel
Mus musculus	Mus_musculus.GRCm39.dna.primary_assembly
Myocastor coypus	GCA_004027025.1_MyoCoy_v1_BIUU_genomic
Nannospalax galili	Nannospalax_galili.S.galili_v1.0.dna.toplevel
Neosciurus carolinensis	GCA_902686445.2_mSciCar1.2_genomic
Neotoma cinerea	GCA_001675575.1_ASM167557v1_genomic
Octodon degus	Octodon_degus.OctDeg1.0.dna.toplevel
Ondatra zibethicus	GCA_004026605.1_OndZib_v1_BIUU_genomic
Peromyscus maniculatus	Peromyscus_maniculatus_bairdii.HU_Pman_2.1.dna.toplevel
Rattus norvegicus	Rattus_norvegicus.mRatBN7.2.dna.toplevel
Scalopus aquaticus	GCA_004024925.1_ScaAqu_v1_BIUU_genomic
Tamias striatus	Tminimus.genomic
Tamiasciurus hudsonicus	GCA_902686455.2_mSciVul1.2_genomic
