# Supplementary material for: The implications of alternative splicing regulation for maximum lifespan
Source: Nat Commun. 2025 Nov 24;16:10317. doi: 10.1038/s41467-025-65339-1 (PMC12644568; doi:10.1038/s41467-025-65339-1)
Supplement: Supplementary file 4 — Supplementary Data 2 [file 41467_2025_65339_MOESM4_ESM.xlsx]

## Sheet: cluster1.AS
ENSMUSG00000004980;SE:6:51444275-51444371:51444406-51446651:-
ENSMUSG00000027177;SE:2:104264190-104264472:104264534-104264683:-
ENSMUSG00000048234;SE:1:39594751-39597396:39597492-39599774:-
ENSMUSG00000060924;SE:8:15956166-15959130:15959174-15960420:-
ENSMUSG00000008575;SE:4:82215048-82228540:82228628-82238711:-
ENSMUSG00000032076;SE:9:47725243-47730032:47730115-47740675:+
ENSMUSG00000022681;SE:16:13637300-13644924:13644989-13645252:+
ENSMUSG00000032407;SE:9:95367718-95370799:95370842-95371753:-
ENSMUSG00000021760;SE:13:113179833-113181966:113182227-113182706:-
ENSMUSG00000042323;SE:14:30776212-30778193:30778237-30783426:+
ENSMUSG00000055065;A3:15:79417411-79420158:79416115-79420158:-
ENSMUSG00000024533;SE:18:67639796-67645911:67645949-67652361:-
ENSMUSG00000008575;SE:4:82215048-82228540:82228628-82245966:-
ENSMUSG00000037416;SE:18:50055782-50058986:50059048-50064978:+
ENSMUSG00000037605;SE:5:81919527-81940208:81940259-81942111:+
ENSMUSG00000035798;SE:10:110796998-110798158:110798265-110803545:-
ENSMUSG00000020076;SE:10:62482980-62483313:62483422-62486804:-
ENSMUSG00000027620;SE:2:156009511-156009605:156009670-156014748:-
ENSMUSG00000022150;SE:15:6453731-6454116:6454178-6458777:+
ENSMUSG00000026150;SE:1:82713228-82714734:82714808-82728241:+
ENSMUSG00000031714;SE:8:81501656-81502790:81502879-81511256:-
ENSMUSG00000040537;SE:5:8142831-8145073:8145180-8157002:-
ENSMUSG00000036202;SE:2:52006406-52006680:52006757-52006847:+
ENSMUSG00000048271;SE:5:28544306-28547393:28547512-28557470:+
ENSMUSG00000032503;SE:9:111978440-111984486:111984584-111986758:-
ENSMUSG00000022401;SE:15:81298749-81300048:81300195-81311477:+
ENSMUSG00000061904;MX:10:90955568-90957784:90957905-90959420:90955568-90958069:90958193-90959420:-
ENSMUSG00000039103;SE:3:151958766-151959249:151959440-151960922:-
ENSMUSG00000004631;SE:6:4719496-4730006:4730113-4746980:-
ENSMUSG00000040481;SE:11:106973526-106977538:106977723-106986542:-
ENSMUSG00000037514;A5:2:131116183-131129394:131116040-131129394:+
ENSMUSG00000058589;SE:10:90733288-90750555:90750629-90757158:+
ENSMUSG00000060373;A3:14:52336001-52341346:52335497-52341346:-
ENSMUSG00000066568;SE:7:34045383-34047351:34047407-34050711:-
ENSMUSG00000021693;SE:13:107105296-107106212:107106325-107111003:-
ENSMUSG00000022681;SE:16:13637300-13644747:13644989-13645252:+
ENSMUSG00000034858;A5:9:74931028-74932933:74930935-74932933:+
ENSMUSG00000037652;SE:3:30986041-30990101:30990148-30990434:-
ENSMUSG00000027201;SE:2:124938040-124939483:124939554-124939897:-
ENSMUSG00000041923;SE:18:23055014-23084222:23084262-23085218:-
ENSMUSG00000040651;A3:14:27202048-27202599:27202048-27202873:+
ENSMUSG00000045078;A3:5:143076684-143084134:143076513-143084134:-
ENSMUSG00000026915;A3:2:37474118-37476522:37470818-37476522:-
ENSMUSG00000040537;SE:5:8132269-8137982:8138068-8140142:-
ENSMUSG00000036779;A3:8:88978913-88979014:88978913-88979155:+
ENSMUSG00000021870;SE:14:26163789-26174693:26174755-26180565:-
ENSMUSG00000068823;SE:3:102936528-102943891:102944037-102946008:+
ENSMUSG00000053477;SE:18:69478989-69480350:69480441-69482143:+
ENSMUSG00000021000;SE:12:59184572-59191485:59191556-59193122:+
ENSMUSG00000005886;SE:1:13232512-13235120:13235326-13237120:-
ENSMUSG00000025871;SE:13:54709684-54711998:54712085-54712995:-
ENSMUSG00000036053;A5:2:53020517-53021852:53020470-53021852:+
ENSMUSG00000029208;SE:5:69719200-69720426:69720565-69721867:+
ENSMUSG00000039219;SE:13:14339527-14344504:14344764-14355805:+
ENSMUSG00000022150;SE:15:6453731-6454116:6454178-6460435:+
ENSMUSG00000025200;A3:19:44120603-44121439:44120587-44121439:-
ENSMUSG00000058589;SE:10:90733288-90750558:90750629-90757158:+
ENSMUSG00000022858;A5:16:22073867-22077615:22073867-22077736:-
ENSMUSG00000064138;SE:13:77856972-77890882:77891005-77907547:+
ENSMUSG00000032826;SE:3:126720543-126722314:126722496-126723371:-
ENSMUSG00000005610;SE:7:110674919-110675487:110675600-110675903:-
ENSMUSG00000053477;SE:18:69479436-69480350:69480441-69482143:+
ENSMUSG00000017421;SE:11:80280156-80280600:80280647-80282157:+
ENSMUSG00000052812;SE:12:5041058-5050640:5050693-5056606:+
ENSMUSG00000048834;A3:11:16213250-16231703:16213250-16231963:+
ENSMUSG00000053477;SE:18:69478096-69480350:69480441-69482143:+
ENSMUSG00000023150;A3:1:151230510-151230918:151230510-151231880:+
ENSMUSG00000020640;SE:12:4689794-4690913:4690993-4699983:+
ENSMUSG00000057335;A5:1:176567655-176570037:176567655-176570067:-
ENSMUSG00000032826;SE:3:126717620-126722314:126722496-126723371:-
ENSMUSG00000032878;SE:11:28338948-28346046:28346165-28384081:-
ENSMUSG00000032212;SE:9:70450363-70451252:70451339-70466319:+
ENSMUSG00000060373;SE:14:52335497-52335773:52336001-52341346:-
ENSMUSG00000044308;A5:2:69821981-69824020:69821969-69824020:+
ENSMUSG00000028886;SE:4:132400343-132408067:132408204-132417016:+
ENSMUSG00000034269;A3:6:113086951-113087278:113086951-113087335:+
ENSMUSG00000027680;SE:3:34118468-34122310:34122401-34123066:+
ENSMUSG00000017548;SE:11:79886635-79889883:79889951-79898339:+
ENSMUSG00000026159;SE:1:82864188-82869181:82869228-82871145:+
ENSMUSG00000027012;SE:2:71059034-71063993:71064052-71066259:+
ENSMUSG00000028898;SE:4:132052571-132052663:132052800-132053257:-
ENSMUSG00000026490;SE:1:179945308-179946301:179946348-179958361:+
ENSMUSG00000040537;SE:5:8132269-8137982:8138068-8142340:-
ENSMUSG00000071337;SE:6:86395914-86396083:86396115-86396676:+
ENSMUSG00000064061;SE:16:48770396-48771906:48772523-48774090:-
ENSMUSG00000032423;SE:9:88361965-88362659:88362818-88364109:-
ENSMUSG00000030180;SE:6:120409184-120415405:120415486-120415948:+
ENSMUSG00000039652;A5:19:37103788-37116462:37103788-37116531:-
ENSMUSG00000026527;SE:1:174887360-174903583:174903663-174905755:-
ENSMUSG00000058589;SE:10:90731068-90750555:90750629-90757158:+
ENSMUSG00000032503;SE:9:111978440-111984486:111986866-112005163:-
ENSMUSG00000061755;SE:5:41946292-41949140:41949280-41951570:-
ENSMUSG00000045078;A3:5:143076684-143078750:143076513-143078750:-
ENSMUSG00000040537;SE:5:8142831-8145073:8145180-8161895:-
ENSMUSG00000026153;SE:1:24125692-24137712:24137800-24139142:-
ENSMUSG00000024127;SE:17:85390743-85395768:85396303-85397534:-
ENSMUSG00000028184;SE:3:148552668-148555402:148555440-148556472:-
ENSMUSG00000002107;RI:2:6544516:6550486-6551853:6552024:-
ENSMUSG00000041459;A3:4:148702282-148703122:148702092-148703122:-
ENSMUSG00000022307;SE:15:41689448-41712066:41712146-41713855:+
ENSMUSG00000032621;SE:13:103900514-103900804:103900927-103904566:-
ENSMUSG00000024576;A5:18:61713558-61720497:61713522-61720497:+
ENSMUSG00000037808;SE:9:13747479-13747955:13748012-13748133:+
ENSMUSG00000071337;A5:6:86402185-86402432:86402052-86402432:+
ENSMUSG00000040785;SE:16:94204227-94209413:94209575-94210543:+
ENSMUSG00000040537;SE:5:8142831-8144986:8145180-8157002:-
ENSMUSG00000004455;RI:5:122312118:122312178-122313043:122313336:+
ENSMUSG00000026527;SE:1:174887360-174903583:174903663-174904390:-
ENSMUSG00000021870;SE:14:26163789-26174693:26174755-26181059:-
ENSMUSG00000025871;SE:13:54709684-54711998:54712085-54712328:-
ENSMUSG00000025777;A5:1:17217352-17227185:17217207-17227185:+
ENSMUSG00000050530;SE:2:3221406-3224507:3224621-3225855:+
ENSMUSG00000032998;SE:4:119459689-119467187:119467288-119473705:+
ENSMUSG00000052539;SE:3:103923384-103923918:103924008-103924817:-
ENSMUSG00000079157;SE:8:9258032-9259501:9259546-9282934:-
ENSMUSG00000061762;SE:6:7556780-7557216:7557260-7557720:+
ENSMUSG00000026490;SE:1:179945308-179946301:179946348-179951489:+
ENSMUSG00000022255;SE:15:34118256-34121569:34121658-34123814:+
ENSMUSG00000040929;SE:19:27808192-27814807:27814881-27827111:-
ENSMUSG00000020078;SE:10:62305836-62306839:62306914-62316337:-
ENSMUSG00000030846;SE:7:128047994-128048455:128048831-128049845:-
ENSMUSG00000032480;SE:9:109927927-109937009:109937037-109938094:-
ENSMUSG00000032076;SE:9:47725243-47730032:47730115-47759465:+
ENSMUSG00000060373;RI:14:52335472:52335497-52335773:52336001:-
ENSMUSG00000027829;SE:3:65858975-65862551:65862697-65864274:-
ENSMUSG00000020300;SE:11:31839939-31858825:31858875-31868801:+
ENSMUSG00000022884;A3:16:22930646-22931101:22930646-22931917:+
ENSMUSG00000040118;A3:5:16525156-16531310:16525156-16531325:+
ENSMUSG00000062949;SE:X:59271153-59274508:59274612-59281917:-
ENSMUSG00000027244;SE:2:91512481-91513148:91513246-91515014:-
ENSMUSG00000016200;SE:1:192579928-192581159:192581215-192584060:-
ENSMUSG00000039697;A3:10:30567783-30570065:30567750-30570065:-
ENSMUSG00000040537;SE:5:8136623-8137982:8138068-8142340:-
ENSMUSG00000021134;RI:12:80994570:80994639-80995869:80995942:+
ENSMUSG00000036202;A5:2:51983601-51984601:51983577-51984601:+
ENSMUSG00000026490;SE:1:179945308-179946301:179946348-179961862:+
ENSMUSG00000044322;SE:18:20218808-20218892:20218937-20219706:-
ENSMUSG00000050812;SE:4:58885498-58905004:58905107-58911869:-
ENSMUSG00000040537;SE:5:8142831-8144986:8145180-8161895:-
ENSMUSG00000031309;SE:X:158039184-158062163:158062199-158068262:+
ENSMUSG00000026867;SE:2:34610740-34612950:34613030-34615055:-
ENSMUSG00000037605;SE:5:81808294-81811233:81811271-81836356:+
ENSMUSG00000029422;SE:5:123878925-123880842:123880919-123881701:-
ENSMUSG00000024073;A3:17:74900244-74901317:74900244-74901359:+
ENSMUSG00000024109;SE:17:90469861-90471220:90471309-90515751:-
ENSMUSG00000029101;SE:5:35187434-35187812:35187965-35189215:+
ENSMUSG00000035681;A3:10:112294559-112299022:112294559-112301167:+
ENSMUSG00000063626;SE:8:29214434-29231508:29231540-29248986:-
ENSMUSG00000027829;RI:3:65856112:65856211-65857901:65857965:-
ENSMUSG00000021870;SE:14:26163789-26174693:26174755-26181197:-
ENSMUSG00000071337;SE:6:86395914-86396676:86396794-86397306:+
ENSMUSG00000036257;A3:12:44316084-44329361:44316084-44330094:+
ENSMUSG00000019132;A5:13:24987492-24988765:24986143-24988765:+
ENSMUSG00000036782;SE:X:23127812-23160454:23160519-23181369:-
ENSMUSG00000024293;SE:18:10577090-10577638:10577759-10582055:-
ENSMUSG00000030265;SE:6:145166450-145170800:145170923-145177821:-
ENSMUSG00000034120;SE:11:116741787-116742474:116742577-116742847:-
ENSMUSG00000037270;A5:3:37084897-37086514:37084792-37086514:+
ENSMUSG00000021546;A3:13:58540290-58541010:58540230-58541010:-
ENSMUSG00000031367;SE:X:162700839-162703902:162703996-162715129:+
ENSMUSG00000030557;A3:7:66918148-66945123:66917952-66945123:-
ENSMUSG00000037730;SE:3:30665768-30666618:30666701-30667701:+
ENSMUSG00000037605;SE:5:81935411-81940208:81940259-81942111:+
ENSMUSG00000066392;SE:12:90135865-90165921:90166010-90171285:+
ENSMUSG00000042520;SE:3:89935684-89938618:89938677-89941372:-
ENSMUSG00000027652;SE:2:158279396-158281449:158281484-158282690:+
ENSMUSG00000034252;SE:9:79974854-79994712:79994805-79999549:+
ENSMUSG00000055436;SE:3:157728587-157728880:157728996-157732362:-
ENSMUSG00000030846;A3:7:128050494-128056660:128050443-128056660:-
ENSMUSG00000058589;SE:10:90731068-90750558:90750629-90757158:+
ENSMUSG00000029227;SE:5:74707486-74707768:74707836-74717701:+
ENSMUSG00000006673;SE:9:108394439-108395902:108396025-108405788:+
ENSMUSG00000021413;SE:13:35087256-35087513:35087585-35088027:+
ENSMUSG00000025958;SE:1:64597808-64598886:64598927-64605376:+
ENSMUSG00000022681;SE:16:13637300-13644747:13644849-13644924:+
ENSMUSG00000034681;SE:17:24633708-24637012:24637192-24637431:+
ENSMUSG00000028906;SE:4:131685130-131690235:131690297-131695099:-
ENSMUSG00000118665;A5:5:100628180-100632999:100628180-100633662:-
ENSMUSG00000034681;SE:17:24634136-24637012:24637192-24637431:+
ENSMUSG00000024073;A5:17:74913130-74915092:74913118-74915092:+
ENSMUSG00000022378;SE:15:63821976-63828449:63828531-63829434:-
ENSMUSG00000004698;SE:12:34452866-34457765:34457896-34479497:-
ENSMUSG00000032803;A3:9:103233228-103233479:103232512-103233479:-
ENSMUSG00000030522;SE:7:63950430-63957876:63957966-63963832:+
ENSMUSG00000071337;SE:6:86395914-86396083:86396115-86397306:+
ENSMUSG00000032253;SE:9:82797477-82798015:82798077-82808450:-
ENSMUSG00000035762;SE:13:84370553-84399349:84399452-84405880:+
ENSMUSG00000025809;SE:8:129452667-129453464:129453544-129458504:+
ENSMUSG00000030016;SE:6:83891461-83905635:83907147-83911931:+
ENSMUSG00000054823;A5:8:26196668-26199090:26196635-26199090:+
ENSMUSG00000020716;SE:11:79303584-79305067:79305096-79309378:+
ENSMUSG00000035572;SE:4:45348219-45349537:45349591-45359761:+
ENSMUSG00000055762;SE:15:75768768-75772540:75772611-75772981:-
ENSMUSG00000030849;MX:7:129798104-129800149:129800293-129802713:129798104-129801488:129801635-129802713:-
ENSMUSG00000030557;A5:7:66915910-66917815:66915910-66918017:-
ENSMUSG00000004591;SE:3:142517363-142517675:142517818-142526298:-
ENSMUSG00000035851;A5:5:86977338-86978413:86975980-86978413:+
ENSMUSG00000024097;SE:17:80511816-80512051:80512510-80512691:-
ENSMUSG00000037236;SE:18:35695574-35704896:35705988-35710611:+
ENSMUSG00000024498;SE:18:42683173-42684175:42684225-42685557:+
ENSMUSG00000021111;SE:12:105795536-105799359:105799421-105800969:+
ENSMUSG00000032580;RI:9:107634108:107634191-107637521:107637590:-
ENSMUSG00000012609;SE:12:86067377-86070994:86071116-86099917:+
ENSMUSG00000004319;SE:8:61394448-61428766:61428941-61435810:-
ENSMUSG00000026150;SE:1:82713228-82714734:82714808-82719539:+
ENSMUSG00000048834;A3:11:16213250-16231841:16213250-16231963:+
ENSMUSG00000022052;SE:14:67266479-67275387:67275457-67276324:-
ENSMUSG00000042520;SE:3:89935684-89938603:89938677-89941372:-
ENSMUSG00000070733;SE:5:73270195-73272599:73272643-73275827:-
ENSMUSG00000021709;SE:13:103964531-103966696:103966839-103970006:-
ENSMUSG00000028809;RI:4:135071810:135071980-135074046:135074168:-
ENSMUSG00000003119;A3:11:98136495-98140509:98136495-98140536:+
ENSMUSG00000047412;A5:9:30978255-30980041:30978038-30980041:+
ENSMUSG00000026634;SE:1:190665389-190666943:190667191-190669641:+
ENSMUSG00000053580;A5:11:105604390-105667632:105604279-105667632:+
ENSMUSG00000056211;SE:1:128109949-128112137:128112391-128114495:+
ENSMUSG00000024795;A3:19:34917631-34918613:34917631-34918733:+
ENSMUSG00000030759;MX:7:113151209-113152849:113153020-113160583:113151209-113153324:113153495-113160583:+
ENSMUSG00000022307;SE:15:41694525-41712066:41712146-41713855:+
ENSMUSG00000030313;SE:6:148982413-148986369:148986434-149002681:-
ENSMUSG00000061313;SE:8:26229612-26231314:26231381-26231628:-
ENSMUSG00000069495;SE:2:49420155-49422056:49422247-49425267:+
ENSMUSG00000060002;A5:10:88308846-88311195:88308846-88311288:-
ENSMUSG00000024331;SE:18:20165460-20165547:20165592-20166119:-
ENSMUSG00000021198;SE:12:103061396-103062810:103062875-103070868:+

## Sheet: cluster2.AS
ENSMUSG00000026027;SE:1:59030295-59031363:59031534-59031810:+
ENSMUSG00000033671;SE:1:155761852-155762882:155763004-155770340:-
ENSMUSG00000033392;SE:9:113699798-113704333:113704395-113705312:+
ENSMUSG00000032340;SE:9:58806516-58809366:58809398-58810197:-
ENSMUSG00000106864;SE:5:31330405-31330727:31330855-31331112:-
ENSMUSG00000033004;SE:14:103412426-103414692:103414766-103419790:-
ENSMUSG00000028478;SE:4:44025560-44030215:44030268-44032401:+
ENSMUSG00000027288;SE:2:120369973-120376324:120376382-120385712:-
ENSMUSG00000028760;SE:4:137810299-137814844:137814876-137824063:+
ENSMUSG00000066406;SE:7:75327227-75329568:75329621-75334865:+
ENSMUSG00000019907;SE:10:108088785-108089186:108089356-108095617:+
ENSMUSG00000026082;SE:1:38113524-38113980:38114104-38118371:-
ENSMUSG00000026074;MX:1:40039909-40040590:40040751-40043967:40039909-40042923:40043147-40043967:+
ENSMUSG00000033530;SE:12:100306806-100310091:100310252-100314195:-
ENSMUSG00000052942;SE:19:28509386-28517601:28517808-28643153:-
ENSMUSG00000025220;SE:19:45749647-45750624:45750709-45753889:-
ENSMUSG00000022911;SE:16:62616071-62622085:62622153-62623083:-
ENSMUSG00000052949;SE:11:116229656-116231164:116231204-116235021:-
ENSMUSG00000062209;SE:1:68081897-68083067:68083114-68110677:-
ENSMUSG00000031864;SE:8:69276919-69277704:69277781-69279929:+
ENSMUSG00000026409;SE:1:130618885-130624754:130625822-130626416:-
ENSMUSG00000026150;SE:1:82713228-82719539:82719697-82728241:+
ENSMUSG00000053580;SE:11:105604390-105649748:105649858-105667632:+
ENSMUSG00000029534;SE:6:17904968-17905706:17905841-17906407:+
ENSMUSG00000037533;SE:11:54582566-54585096:54585398-54586906:+
ENSMUSG00000045103;SE:X:84187771-84188517:84188555-84192736:+
ENSMUSG00000027200;SE:2:124502264-124502625:124502681-124505941:+
ENSMUSG00000040612;SE:1:166098187-166118985:166119041-166131071:+
ENSMUSG00000025437;A3:3:152080426-152080528:152080426-152080552:+
ENSMUSG00000028402;SE:4:81228556-81231737:81231835-81235831:-
ENSMUSG00000059439;SE:11:85422769-85434754:85434798-85445016:+
ENSMUSG00000032340;A3:9:58814377-58815687:58814329-58815687:-
ENSMUSG00000023110;SE:14:54753648-54753954:54754072-54754704:-
ENSMUSG00000006418;SE:2:167345521-167348967:167349117-167352796:+
ENSMUSG00000021027;SE:12:55769726-55781819:55781959-55784996:-
ENSMUSG00000046201;SE:17:3165693-3172328:3172389-3195350:+
ENSMUSG00000012535;SE:6:29589228-29599539:29599697-29609365:-
ENSMUSG00000022702;A5:16:18715523-18716448:18715314-18716448:+
ENSMUSG00000026319;SE:1:105668242-105668738:105668820-105669022:+
ENSMUSG00000055013;SE:1:89717046-89751579:89751656-89762156:+
ENSMUSG00000000881;SE:X:99853513-99855108:99855149-99856332:+
ENSMUSG00000034731;SE:14:78807597-78813327:78813457-78814889:-
ENSMUSG00000030704;MX:7:100277664-100278873:100278978-100280949:100277664-100279045:100279150-100280949:+
ENSMUSG00000019828;SE:10:10565646-10573792:10573876-10594967:-
ENSMUSG00000028559;SE:4:108959789-108965078:108965146-108990941:-
ENSMUSG00000032503;SE:9:111972606-111976491:111976550-111978403:-
ENSMUSG00000022770;SE:16:31562088-31590575:31590673-31600600:+
ENSMUSG00000030016;A5:6:83891471-83905635:83891461-83905635:+
ENSMUSG00000040896;SE:3:105572862-105574278:105574334-105575396:+
ENSMUSG00000033149;SE:16:45592638-45595307:45595450-45598076:-
ENSMUSG00000024949;SE:19:6415822-6418394:6418469-6421297:+
ENSMUSG00000031864;SE:8:69274902-69277704:69277781-69279929:+
ENSMUSG00000026159;SE:1:82857848-82858468:82858539-82859949:+
ENSMUSG00000021301;SE:13:14552567-14609019:14609076-14696016:-
ENSMUSG00000022607;SE:15:73215208-73231875:73232186-73266497:-
ENSMUSG00000027438;SE:2:148548943-148549079:148549125-148551237:-
ENSMUSG00000008489;SE:4:91197091-91199810:91199900-91264173:-
ENSMUSG00000041879;SE:1:135348091-135354669:135354779-135358006:-
ENSMUSG00000034274;SE:11:4860759-4861435:4861470-4862781:+
ENSMUSG00000028565;SE:4:97953683-97969962:97970053-97999455:+
ENSMUSG00000042605;SE:5:121917659-121919396:121919605-121921920:+
ENSMUSG00000054387;SE:1:132931628-132932392:132932459-132936875:-
ENSMUSG00000042439;A5:18:65715880-65715968:65715433-65715968:+
ENSMUSG00000017978;SE:6:23323434-23328782:23328901-23329019:-
ENSMUSG00000038784;SE:6:35000367-35001063:35001275-35027997:-
ENSMUSG00000031902;SE:8:106835761-106845954:106846057-106854550:+
ENSMUSG00000026987;SE:2:59809051-59814126:59814314-59831850:-
ENSMUSG00000019943;SE:10:98854759-98855140:98855293-98858670:+
ENSMUSG00000024617;SE:18:61097035-61102083:61102115-61103066:+
ENSMUSG00000039089;SE:10:26218565-26220075:26220149-26220510:-
ENSMUSG00000026193;SE:1:71651809-71652922:71653194-71654519:-
ENSMUSG00000028273;A3:3:142018302-142020167:142017975-142020167:-
ENSMUSG00000069729;SE:17:5362219-5364149:5364307-5368916:+
ENSMUSG00000051910;SE:7:115149394-115178251:115178373-115179800:-
ENSMUSG00000027288;SE:2:120369973-120376324:120376385-120385712:-
ENSMUSG00000032612;SE:9:108240097-108243029:108243169-108243960:+
ENSMUSG00000033768;SE:19:6493678-6498285:6498314-6505009:+
ENSMUSG00000029106;SE:5:34785857-34786480:34786516-34787814:+
ENSMUSG00000033565;SE:15:76987139-76989777:76989869-76997805:-
ENSMUSG00000033768;SE:19:6493678-6498285:6498314-6500558:+
ENSMUSG00000020917;SE:11:100389588-100393986:100394015-100395029:-
ENSMUSG00000052726;SE:1:140450998-140458491:140458562-140461599:+
ENSMUSG00000024533;SE:18:67630384-67634138:67634311-67636501:-
ENSMUSG00000029106;SE:5:34785857-34786483:34786516-34787814:+
ENSMUSG00000020873;A3:11:95276730-95277312:95276730-95277337:+
ENSMUSG00000055320;SE:7:112441157-112441247:112441309-112455260:+
ENSMUSG00000021198;SE:12:103088702-103091868:103091984-103094488:+
ENSMUSG00000022020;SE:14:79582548-79588129:79588270-79588813:-
ENSMUSG00000034731;SE:14:78807597-78813327:78813452-78814889:-
ENSMUSG00000026074;MX:1:40039909-40040590:40040751-40043967:40039909-40042917:40043147-40043967:+
ENSMUSG00000055320;SE:7:112438687-112441247:112441309-112456005:+
ENSMUSG00000029757;SE:6:5769791-5784439:5784498-5800775:+
ENSMUSG00000053580;SE:11:105804315-105804867:105804896-105805718:+
ENSMUSG00000020594;SE:12:8749188-8750149:8750222-8755933:+
ENSMUSG00000030516;A5:7:64947415-64949418:64947415-64949457:-
ENSMUSG00000025189;SE:19:43460863-43464619:43464681-43473284:+
ENSMUSG00000041977;SE:3:87624827-87625536:87625565-87629664:+
ENSMUSG00000020777;MX:11:116072846-116074290:116074450-116089048:116072846-116080241:116080401-116089048:-
ENSMUSG00000027200;SE:2:124502264-124502625:124502681-124504124:+
ENSMUSG00000021301;SE:13:14552567-14609019:14609076-14697409:-
ENSMUSG00000028104;SE:3:96489089-96489404:96489571-96501400:-
ENSMUSG00000028977;SE:4:149033391-149033928:149034227-149035902:+
ENSMUSG00000041757;SE:1:133202617-133203550:133203603-133208077:+
ENSMUSG00000042719;SE:5:121564889-121567396:121567524-121568668:+
ENSMUSG00000026150;SE:1:82713228-82719539:82719697-82724804:+
ENSMUSG00000050017;SE:5:111530976-111533386:111533470-111534369:+
ENSMUSG00000008489;SE:4:91197091-91199810:91199900-91260137:-

## Sheet: cluster1.RBP
BOLL
BRUNOL4
BRUNOL5
CELF1
CPEB1
CPEB2
CPEB4
DAZ3
ELAVL4
FUBP1
FUBP3
HNRNPC
HNRNPCL1
HuR
KHSRP
PTB3
PTBP3
PUF60
RALY
RBM15B
RBM24
RBM41
TIA1
TRNAU1AP
U2AF2
ZC3H14
ZNF638

## Sheet: cluster2.RBP
A1CF
BOLL
BRUNOL4
BRUNOL5
CELF1
CPEB1
CPEB2
CPEB4
DAZ3
DAZAP1
ELAVL4
FUBP1
FUBP3
HNRNPA0
HNRNPC
HNRNPCL1
HNRNPD
HNRNPDL
HuR
KHDRBS1
KHDRBS2
KHDRBS3
KHSRP
MSI1
PRR3
PTB3
PTBP3
PUF60
PUM1
PUM2
RALY
RBM15B
RBM24
RBM41
RBM47
RBMS1
RBMS2
RBMS3
RC3H1
SF1
SFPQ
TIA1
TRNAU1AP
TUT1
U2AF2
UNK
ZC3H14
ZCRB1
ZFP36
ZNF326
ZNF638
