# Supplementary material for: The implications of alternative splicing regulation for maximum lifespan
Source: Nat Commun. 2025 Nov 24;16:10317. doi: 10.1038/s41467-025-65339-1 (PMC12644568; doi:10.1038/s41467-025-65339-1)
Supplement: Supplementary file 5 — Supplementary Data 3 [file 41467_2025_65339_MOESM5_ESM.xlsx]

## Sheet: mls-as
GO_ID	go_name	fdr
GO:0048024	Regulation of mRNA Splicing, via Spliceosome	2.93523e-10
GO:0000381	Regulation of Alternative mRNA Splicing, via Spliceosome	3.72568e-06
GO:0048812	Neuron Projection Morphogenesis	4.15371e-06
GO:0006355	Regulation of DNA-templated Transcription	6.14411e-05
GO:0045595	Regulation of Cell Differentiation	6.14411e-05
GO:0051094	Positive Regulation of Developmental Process	6.83861e-05
GO:0006396	RNA Processing	7.97305e-05
GO:0006397	mRNA Processing	0.000175205
GO:0022603	Regulation of Anatomical Structure Morphogenesis	0.000191628
GO:0007409	Axonogenesis	0.000236307
GO:0048667	Cell Morphogenesis Involved in Neuron Differentiation	0.000508039
GO:0000398	mRNA Splicing, via Spliceosome	0.000508039
GO:0050684	Regulation of mRNA Processing	0.00102274
GO:0061564	Axon Development	0.00156566
GO:0000377	RNA Splicing, via Transesterification Reactions With Bulged Adenosine as Nucleophile	0.0017949
GO:0008380	RNA Splicing	0.00326894
GO:0010468	Regulation of Gene Expression	0.00326894
GO:0042981	Regulation of Apoptotic Process	0.00326894
GO:0006376	mRNA Splice Site Recognition	0.00326894
GO:0031175	Neuron Projection Development	0.00375998
GO:0051492	Regulation of Stress Fiber Assembly	0.00493137
GO:0048168	Regulation of Neuronal Synaptic Plasticity	0.0053153
GO:0043547	Positive Regulation of GTPase Activity	0.00680881
GO:0031032	Actomyosin Structure Organization	0.00689936
GO:2001257	Regulation of Cation Channel Activity	0.00718218
GO:0045893	Positive Regulation of DNA-templated Transcription	0.0076372
GO:0048638	Regulation of Developmental Growth	0.0076372
GO:1902905	Positive Regulation of Supramolecular Fiber Organization	0.0105644
GO:0016310	Phosphorylation	0.0108228
GO:0045661	Regulation of Myoblast Differentiation	0.0112358
GO:0051497	Negative Regulation of Stress Fiber Assembly	0.0112358
GO:0032273	Positive Regulation of Protein Polymerization	0.0113503
GO:0007507	Heart Development	0.0126544
GO:0000245	Spliceosomal Complex Assembly	0.0126544
GO:0007169	Cell Surface Receptor Protein Tyrosine Kinase Signaling Pathway	0.0150056
GO:0007399	Nervous System Development	0.0150056
GO:0010975	Regulation of Neuron Projection Development	0.0159028
GO:0051493	Regulation of Cytoskeleton Organization	0.0165041
GO:0006325	Chromatin Organization	0.0166779
GO:0045892	Negative Regulation of DNA-templated Transcription	0.0166779
GO:0070507	Regulation of Microtubule Cytoskeleton Organization	0.0166779
GO:0007010	Cytoskeleton Organization	0.0168361
GO:0043484	Regulation of RNA Splicing	0.0168361
GO:1900370	Positive Regulation of Post-Transcriptional Gene Silencing by RNA	0.0170641
GO:0032232	Negative Regulation of Actin Filament Bundle Assembly	0.018057
GO:0061337	Cardiac Conduction	0.0183306
GO:1901203	Positive Regulation of Extracellular Matrix Assembly	0.0186918
GO:0045597	Positive Regulation of Cell Differentiation	0.0211391
GO:0006468	Protein Phosphorylation	0.0215532
GO:0006357	Regulation of Transcription by RNA Polymerase II	0.0215532
GO:0043933	Protein-Containing Complex Organization	0.0215532
GO:0032774	RNA Biosynthetic Process	0.0215532
GO:0010564	Regulation of Cell Cycle Process	0.0224999
GO:0032886	Regulation of Microtubule-Based Process	0.0231647
GO:0016071	mRNA Metabolic Process	0.0236584
GO:0007044	Cell-Substrate Junction Assembly	0.0236584
GO:0055001	Muscle Cell Development	0.0245248
GO:0033119	Negative Regulation of RNA Splicing	0.0245248
GO:0033043	Regulation of Organelle Organization	0.0274985
GO:0048813	Dendrite Morphogenesis	0.0276745
GO:2000145	Regulation of Cell Motility	0.0293065
GO:2000637	Positive Regulation of miRNA-mediated Gene Silencing	0.0293065
GO:0043069	Negative Regulation of Programmed Cell Death	0.0295958
GO:0060291	Long-Term Synaptic Potentiation	0.0296949
GO:0022607	Cellular Component Assembly	0.0298329
GO:0030334	Regulation of Cell Migration	0.0313071
GO:1903076	Regulation of Protein Localization to Plasma Membrane	0.0313071
GO:0070935	3'-UTR-mediated mRNA Stabilization	0.0313071
GO:2001141	Regulation of RNA Biosynthetic Process	0.0313071
GO:0006338	Chromatin Remodeling	0.032291
GO:0045197	Establishment or Maintenance of Epithelial Cell Apical/Basal Polarity	0.0355732
GO:0007015	Actin Filament Organization	0.0401324
GO:0051897	+ Reg of Phosphatidylinositol 3-Kinase/Prot Kinase B Signal Transduction	0.0401324
GO:0051924	Regulation of Calcium Ion Transport	0.0401324
GO:0086091	Regulation of Heart Rate by Cardiac Conduction	0.0404012
GO:0045663	Positive Regulation of Myoblast Differentiation	0.0404012
GO:0061028	Establishment of Endothelial Barrier	0.0404368
GO:0035088	Establishment or Maintenance of Apical/Basal Cell Polarity	0.0404368
GO:0001501	Skeletal System Development	0.0404368
GO:0045995	Regulation of Embryonic Development	0.0404368
GO:0007411	Axon Guidance	0.0404368
GO:1902680	Positive Regulation of RNA Biosynthetic Process	0.0404368
GO:0014044	Schwann Cell Development	0.0404368
GO:0060964	Regulation of miRNA-mediated Gene Silencing	0.0404368
GO:0034334	Adherens Junction Maintenance	0.0404368
GO:0048791	Calcium Ion-Regulated Exocytosis of Neurotransmitter	0.0404368
GO:0032292	Peripheral Nervous System Axon Ensheathment	0.0404368
GO:0072359	Circulatory System Development	0.0407817
GO:0097485	Neuron Projection Guidance	0.0442018
GO:0008016	Regulation of Heart Contraction	0.044292
GO:0120039	Plasma Membrane Bounded Cell Projection Morphogenesis	0.044292
GO:0050686	Negative Regulation of mRNA Processing	0.0467125
GO:0048025	Negative Regulation of mRNA Splicing, via Spliceosome	0.0467125
GO:0046777	Protein Autophosphorylation	0.0469942
GO:0060688	Regulation of Morphogenesis of a Branching Structure	0.0476642
GO:0048255	mRNA Stabilization	0.04855
GO:0032465	Regulation of Cytokinesis	0.0508733
GO:2000765	Regulation of Cytoplasmic Translation	0.0511723
GO:1905475	Regulation of Protein Localization to Membrane	0.0511723
GO:0022618	protein-RNA Complex Assembly	0.0519263
GO:0001952	Regulation of Cell-Matrix Adhesion	0.0550705
GO:0060193	Positive Regulation of Lipase Activity	0.0578679
GO:0010518	Positive Regulation of Phospholipase Activity	0.0578679
GO:0061001	Regulation of Dendritic Spine Morphogenesis	0.0583887
GO:0048010	Vascular Endothelial Growth Factor Receptor Signaling Pathway	0.0583887
GO:0030838	Positive Regulation of Actin Filament Polymerization	0.0583887
GO:0010634	Positive Regulation of Epithelial Cell Migration	0.0583887
GO:0043066	Negative Regulation of Apoptotic Process	0.0584347
GO:0051893	Regulation of Focal Adhesion Assembly	0.0643706
GO:0090307	Mitotic Spindle Assembly	0.0658852
GO:0034063	Stress Granule Assembly	0.0661925
GO:0008543	Fibroblast Growth Factor Receptor Signaling Pathway	0.0661925
GO:0060765	Regulation of Androgen Receptor Signaling Pathway	0.0661925
GO:1900151	Regulation of Nuclear-Transcribed mRNA Catabolic Process, Deadenylation-Dependent Decay	0.0661925
GO:0030038	Contractile Actin Filament Bundle Assembly	0.0661925
GO:0009792	Embryo Development Ending in Birth or Egg Hatching	0.0661925
GO:0043149	Stress Fiber Assembly	0.0661925
GO:0051345	Positive Regulation of Hydrolase Activity	0.0675174
GO:0006446	Regulation of Translational Initiation	0.0721369
GO:0051495	Positive Regulation of Cytoskeleton Organization	0.0721369
GO:0030833	Regulation of Actin Filament Polymerization	0.0721369
GO:2001222	Regulation of Neuron Migration	0.0721369
GO:0035196	miRNA Processing	0.0721369
GO:0051781	Positive Regulation of Cell Division	0.0721369
GO:0043270	Positive Regulation of Monoatomic Ion Transport	0.0721369
GO:0006417	Regulation of Translation	0.0721369
GO:0061387	Regulation of Extent of Cell Growth	0.0721369
GO:0010517	Regulation of Phospholipase Activity	0.0721369
GO:0051128	Regulation of Cellular Component Organization	0.0741989
GO:0051147	Regulation of Muscle Cell Differentiation	0.0761769
GO:0001885	Endothelial Cell Development	0.0761769
GO:0017148	Negative Regulation of Translation	0.0795001
GO:0045944	Positive Regulation of Transcription by RNA Polymerase II	0.0795001
GO:0048488	Synaptic Vesicle Endocytosis	0.0813522
GO:0097581	Lamellipodium Organization	0.0813522
GO:0097435	Supramolecular Fiber Organization	0.0831002
GO:0034332	Adherens Junction Organization	0.090007
GO:0086003	Cardiac Muscle Cell Contraction	0.090007
GO:0032233	Positive Regulation of Actin Filament Bundle Assembly	0.090007
GO:0051057	Positive Regulation of Small GTPase Mediated Signal Transduction	0.090007
GO:0010959	Regulation of Metal Ion Transport	0.090007
GO:0035272	Exocrine System Development	0.090007
GO:0035994	Response to Muscle Stretch	0.090007
GO:0034453	Microtubule Anchoring	0.090007
GO:0030033	Microvillus Assembly	0.090007
GO:0032528	Microvillus Organization	0.090007
GO:0022011	Myelination in Peripheral Nervous System	0.090007
GO:0043117	Positive Regulation of Vascular Permeability	0.090007
GO:1902514	Reg of Calcium Ion Transmembrane Transport via High Voltage-Gated Calcium Channel	0.090007
GO:0072659	Protein Localization to Plasma Membrane	0.094801
GO:0007156	Homophilic Cell Adhesion via Plasma Membrane Adhesion Molecules	0.0971488
GO:0000165	MAPK Cascade	0.0974841
GO:0050807	Regulation of Synapse Organization	0.0992869
GO:0072583	Clathrin-Dependent Endocytosis	0.0992869
GO:0000375	RNA Splicing, via Transesterification Reactions	0.100465
GO:1901888	Regulation of Cell Junction Assembly	0.100465
GO:0065003	Protein-Containing Complex Assembly	0.101067
GO:0010717	Regulation of Epithelial to Mesenchymal Transition	0.110106
GO:0010632	Regulation of Epithelial Cell Migration	0.111475
GO:0050658	RNA Transport	0.111475
GO:0051896	Regulation of Phosphatidylinositol 3-Kinase/Protein Kinase B Signal Transduction	0.111728
GO:0010470	Regulation of Gastrulation	0.112439
GO:0033962	P-body Assembly	0.112439
GO:0050687	Negative Regulation of Defense Response to Virus	0.112439
GO:0016559	Peroxisome Fission	0.112439
GO:1902533	Positive Regulation of Intracellular Signal Transduction	0.113539
GO:0098742	Cell-Cell Adhesion via Plasma-Membrane Adhesion Molecules	0.113539
GO:0071331	Cellular Response to Hexose Stimulus	0.113539
GO:1903522	Regulation of Blood Circulation	0.113539
GO:0007417	Central Nervous System Development	0.116555
GO:1990778	Protein Localization to Cell Periphery	0.116576
GO:0072657	Protein Localization to Membrane	0.116576
GO:1904375	Regulation of Protein Localization to Cell Periphery	0.132483
GO:1903169	Regulation of Calcium Ion Transmembrane Transport	0.132483
GO:0090109	Regulation of Cell-Substrate Junction Assembly	0.132483
GO:0030865	Cortical Cytoskeleton Organization	0.1344
GO:0000122	Negative Regulation of Transcription by RNA Polymerase II	0.1344
GO:0010976	Positive Regulation of Neuron Projection Development	0.137246
GO:0060211	Regulation of Nuclear-Transcribed mRNA poly(A) Tail Shortening	0.137246
GO:0010586	miRNA Metabolic Process	0.137246
GO:1903903	Regulation of Establishment of T Cell Polarity	0.138607
GO:0008595	Anterior/Posterior Axis Specification, Embryo	0.138607
GO:0099519	Dense Core Granule Cytoskeletal Transport	0.138607
GO:0007351	Tripartite Regional Subdivision	0.138607
GO:1905870	Positive Regulation of 3'-UTR-mediated mRNA Stabilization	0.138607
GO:0051496	Positive Regulation of Stress Fiber Assembly	0.144777
GO:0030516	Regulation of Axon Extension	0.144777
GO:0050770	Regulation of Axonogenesis	0.144777
GO:0030032	Lamellipodium Assembly	0.144949
GO:0035633	Maintenance of Blood-Brain Barrier	0.144949
GO:0098901	Regulation of Cardiac Muscle Cell Action Potential	0.144949
GO:0120036	Plasma Membrane Bounded Cell Projection Organization	0.146196

## Sheet: mls-gene
GO_ID	go_name	fdr
GO:0006298	mismatch repair	0
GO:0006310	DNA recombination	0.00032006
GO:0045005	DNA-templated DNA replication maintenance of fidelity	0.000284497
GO:0035825	homologous recombination	0.000319316
GO:0007131	reciprocal meiotic recombination	0.000691627
GO:0006302	double-strand break repair	0.000885682
GO:0007140	male meiotic nuclear division	0.000913859
GO:0044782	cilium organization	0.00219674
GO:0007099	centriole replication	0.00206753
GO:0042273	ribosomal large subunit biogenesis	0.00287312
GO:0098534	centriole assembly	0.00282265
GO:0042254	ribosome biogenesis	0.00287455
GO:0061982	meiosis I cell cycle process	0.00310166
GO:0007127	meiosis I	0.00304801
GO:0000724	double-strand break repair via homologous recombination	0.00386201
GO:0003351	epithelial cilium movement involved in extracellular fluid movement	0.00380793
GO:0071173	spindle assembly checkpoint signaling	0.00380846
GO:0051321	meiotic cell cycle	0.00433513
GO:0006364	rRNA processing	0.00415272
GO:0000725	recombinational repair	0.00443031
GO:0022613	ribonucleoprotein complex biogenesis	0.00509356
GO:0016072	rRNA metabolic process	0.00542286
GO:0007094	mitotic spindle assembly checkpoint signaling	0.00530076
GO:1903046	meiotic cell cycle process	0.00617736
GO:0140013	meiotic nuclear division	0.00606168
GO:0044458	motile cilium assembly	0.00600246
GO:0006281	DNA repair	0.00597953
GO:0060271	cilium assembly	0.00670285
GO:0031297	replication fork processing	0.00693833
GO:0006284	base-excision repair	0.00679187
GO:0003341	cilium movement	0.00745526
GO:0033048	negative regulation of mitotic sister chromatid segregation	0.0106506
GO:0006261	DNA-templated DNA replication	0.0106552
GO:0036297	interstrand cross-link repair	0.0108936
GO:1905515	non-motile cilium assembly	0.0107981
GO:0006858	extracellular transport	0.0113003
GO:0001510	RNA methylation	0.0112284
GO:0045132	meiotic chromosome segregation	0.011148
GO:0031577	spindle checkpoint signaling	0.0114055
GO:0051985	negative regulation of chromosome segregation	0.012089
GO:0071174	mitotic spindle checkpoint signaling	0.0120495
GO:0051784	negative regulation of nuclear division	0.0120609
GO:0045841	negative regulation of mitotic metaphase/anaphase transition	0.0119246
GO:0045143	homologous chromosome segregation	0.0123425
GO:0002200	somatic diversification of immune receptors	0.0123208
GO:0098840	protein transport along microtubule	0.0124571
GO:0000470	maturation of LSU-rRNA	0.0139522
GO:0099118	microtubule-based protein transport	0.0142154
GO:1905819	negative regulation of chromosome separation	0.0141267
GO:0046599	regulation of centriole replication	0.0155599
GO:0033046	negative regulation of sister chromatid segregation	0.0170517
GO:0045839	negative regulation of mitotic nuclear division	0.0174591
GO:2000816	negative regulation of mitotic sister chromatid separation	0.017409
GO:1902100	negative regulation of metaphase/anaphase transition of cell cycle	0.018768
GO:0007143	female meiotic nuclear division	0.0199672
GO:0010954	positive regulation of protein processing	0.0204467
GO:0070192	chromosome organization involved in meiotic cell cycle	0.0227438
GO:0031023	microtubule organizing center organization	0.0237874
GO:0000018	regulation of DNA recombination	0.0235315
GO:0000154	rRNA modification	0.024547
GO:0010569	regulation of double-strand break repair via homologous recombination	0.0256034
GO:0042073	intraciliary transport	0.0266956
GO:0010165	response to X-ray	0.0293106
GO:0035082	axoneme assembly	0.0301154
GO:0001578	microtubule bundle formation	0.0351008
GO:1903319	positive regulation of protein maturation	0.0363918
GO:0060285	cilium-dependent cell motility	0.0363742
GO:0098813	nuclear chromosome segregation	0.0365803
GO:0000280	nuclear division	0.042022
GO:0007292	female gamete generation	0.0433455
GO:0006303	double-strand break repair via nonhomologous end joining	0.0458254
GO:0006275	regulation of DNA replication	0.047303
GO:0007129	homologous chromosome pairing at meiosis	0.0473392
GO:0006260	DNA replication	0.0491528
GO:0002562	somatic diversification of immune receptors via germline recombination within a single locus	0.048821
GO:0090069	regulation of ribosome biogenesis	0.0490276
GO:0051298	centrosome duplication	0.0492196
GO:0016444	somatic cell DNA recombination	0.0495472
GO:0001539	cilium or flagellum-dependent cell motility	0.0493329
GO:0007098	centrosome cycle	0.0509434
GO:0045910	negative regulation of DNA recombination	0.0513859
GO:0009451	RNA modification	0.052721
GO:0000387	spliceosomal snRNP assembly	0.0567276
GO:0016445	somatic diversification of immunoglobulins	0.0594515
GO:0032392	DNA geometric change	0.0627709
GO:0051236	establishment of RNA localization	0.0633265
GO:0008156	negative regulation of DNA replication	0.063016
GO:0030488	tRNA methylation	0.0661508
GO:0006405	RNA export from nucleus	0.0665472
GO:0051304	chromosome separation	0.0730472
GO:0000463	maturation of LSU-rRNA from tricistronic rRNA transcript (SSU-rRNA, 5.8S rRNA, LSU-rRNA)	0.0748695
GO:0090329	regulation of DNA-templated DNA replication	0.0745962
GO:0016556	mRNA modification	0.0763835
GO:0070613	regulation of protein processing	0.076142
GO:0031954	positive regulation of protein autophosphorylation	0.0753957
GO:0007059	chromosome segregation	0.0818607
GO:0071166	ribonucleoprotein complex localization	0.0819401
GO:0048477	oogenesis	0.0837893
GO:0071539	protein localization to centrosome	0.0846451
GO:0002208	somatic diversification of immunoglobulins involved in immune response	0.084785
GO:0050657	nucleic acid transport	0.0862322
GO:0002381	immunoglobulin production involved in immunoglobulin-mediated immune response	0.0888037
GO:1905508	protein localization to microtubule organizing center	0.090511
GO:0022618	protein-RNA complex assembly	0.0908448
GO:0006403	RNA localization	0.0922633
GO:0002204	somatic recombination of immunoglobulin genes involved in immune response	0.0920434
GO:0050658	RNA transport	0.0929363
GO:0042255	ribosome assembly	0.096044
GO:0045190	isotype switching	0.097337
GO:0007093	mitotic cell cycle checkpoint signaling	0.0976894
GO:0071392	cellular response to estradiol stimulus	0.0971127
GO:0046831	regulation of RNA export from nucleus	0.097471
GO:0070286	axonemal dynein complex assembly	0.0974831
GO:0030490	maturation of SSU-rRNA	0.0982291
GO:1901976	regulation of cell cycle checkpoint	0.100602
GO:0051028	mRNA transport	0.100956
GO:0051307	meiotic chromosome separation	0.100686
GO:0006289	nucleotide-excision repair	0.101303
GO:1903317	regulation of protein maturation	0.10115
GO:0003352	regulation of cilium movement	0.101059
GO:0000075	cell cycle checkpoint signaling	0.107917
GO:0000027	ribosomal large subunit assembly	0.111252
GO:0006406	mRNA export from nucleus	0.112032
GO:0006312	mitotic recombination	0.117687
GO:0061512	protein localization to cilium	0.121381
GO:0022412	cellular process involved in reproduction in multicellular organism	0.120733
GO:0060294	cilium movement involved in cell motility	0.130783
GO:0051303	establishment of chromosome localization	0.130555
GO:0002377	immunoglobulin production	0.138443
GO:0048172	regulation of short-term neuronal synaptic plasticity	0.138598
GO:0050000	chromosome localization	0.141211
GO:0001522	pseudouridine synthesis	0.141908
GO:0045333	cellular respiration	0
GO:0042775	mitochondrial ATP synthesis coupled electron transport	0
GO:0042773	ATP synthesis coupled electron transport	0
GO:0022904	respiratory electron transport chain	0
GO:0006119	oxidative phosphorylation	0
GO:0022900	electron transport chain	0
GO:0009060	aerobic respiration	0
GO:0015980	energy derivation by oxidation of organic compounds	0
GO:0046034	ATP metabolic process	0
GO:0006091	generation of precursor metabolites and energy	0
GO:0006120	mitochondrial electron transport, NADH to ubiquinone	0
GO:0009152	purine ribonucleotide biosynthetic process	0
GO:0006099	tricarboxylic acid cycle	0
GO:0009062	fatty acid catabolic process	0
GO:0019395	fatty acid oxidation	0
GO:0032981	mitochondrial respiratory chain complex I assembly	0
GO:0009201	ribonucleoside triphosphate biosynthetic process	0
GO:0006635	fatty acid beta-oxidation	0
GO:0006164	purine nucleotide biosynthetic process	0
GO:0046390	ribose phosphate biosynthetic process	0
GO:0010257	NADH dehydrogenase complex assembly	0
GO:0072522	purine-containing compound biosynthetic process	0
GO:0009260	ribonucleotide biosynthetic process	0
GO:0006754	ATP biosynthetic process	0
GO:0072329	monocarboxylic acid catabolic process	0
GO:0009206	purine ribonucleoside triphosphate biosynthetic process	0
GO:0009142	nucleoside triphosphate biosynthetic process	0
GO:0009145	purine nucleoside triphosphate biosynthetic process	0
GO:0009083	branched-chain amino acid catabolic process	0
GO:0034440	lipid oxidation	0.000109821
GO:0009081	branched-chain amino acid metabolic process	0.000394042
GO:0009165	nucleotide biosynthetic process	0.000387582
GO:0015986	proton motive force-driven ATP synthesis	0.000650864
GO:0015985	energy coupled proton transport, down electrochemical gradient	0.000665716
GO:1901293	nucleoside phosphate biosynthetic process	0.000679506
GO:0009205	purine ribonucleoside triphosphate metabolic process	0.00084511
GO:0032607	interferon-alpha production	0.00102052
GO:0031998	regulation of fatty acid beta-oxidation	0.00128478
GO:0016054	organic acid catabolic process	0.00137517
GO:0046395	carboxylic acid catabolic process	0.00170983
GO:0050691	regulation of defense response to virus by host	0.00170832
GO:0009150	purine ribonucleotide metabolic process	0.00185638
GO:0009259	ribonucleotide metabolic process	0.00203361
GO:0019693	ribose phosphate metabolic process	0.00228123
GO:0009199	ribonucleoside triphosphate metabolic process	0.00238023
GO:0043457	regulation of cellular respiration	0.00259114
GO:0031145	anaphase-promoting complex-dependent catabolic process	0.00263113
GO:0046320	regulation of fatty acid oxidation	0.0031148
GO:1903578	regulation of ATP metabolic process	0.0032653
GO:0006103	2-oxoglutarate metabolic process	0.00355898
GO:0046463	acylglycerol biosynthetic process	0.00395262
GO:0046460	neutral lipid biosynthetic process	0.00415112
GO:0006734	NADH metabolic process	0.0042199
GO:0006163	purine nucleotide metabolic process	0.00502295
GO:0030258	lipid modification	0.00556739
GO:0009144	purine nucleoside triphosphate metabolic process	0.00570999
GO:0033108	mitochondrial respiratory chain complex assembly	0.00568594
GO:0034030	ribonucleoside bisphosphate biosynthetic process	0.00572137
GO:0034033	purine nucleoside bisphosphate biosynthetic process	0.00584359
GO:0033866	nucleoside bisphosphate biosynthetic process	0.00605225
GO:0046364	monosaccharide biosynthetic process	0.00606942
GO:0009141	nucleoside triphosphate metabolic process	0.00810893
GO:0071616	acyl-CoA biosynthetic process	0.00810639
GO:0007007	inner mitochondrial membrane organization	0.00807764
GO:0032647	regulation of interferon-alpha production	0.00807585
GO:0006753	nucleoside phosphate metabolic process	0.00804731
GO:0002082	regulation of oxidative phosphorylation	0.00871692
GO:0072521	purine-containing compound metabolic process	0.00900814
GO:0006744	ubiquinone biosynthetic process	0.00886651
GO:1990542	mitochondrial transmembrane transport	0.0088457
GO:0019319	hexose biosynthetic process	0.00877549
GO:0035384	thioester biosynthetic process	0.00894381
GO:0042407	cristae formation	0.00894012
GO:0006094	gluconeogenesis	0.00938253
GO:0090407	organophosphate biosynthetic process	0.00940681
GO:0046321	positive regulation of fatty acid oxidation	0.00953643
GO:0009117	nucleotide metabolic process	0.00982512
GO:1901663	quinone biosynthetic process	0.00991508
GO:0062013	positive regulation of small molecule metabolic process	0.0103891
GO:0046339	diacylglycerol metabolic process	0.0109615
GO:0007006	mitochondrial membrane organization	0.0116538
GO:0009649	entrainment of circadian clock	0.0120696
GO:0010499	proteasomal ubiquitin-independent protein catabolic process	0.0122664
GO:0007005	mitochondrion organization	0.0129124
GO:0043467	regulation of generation of precursor metabolites and energy	0.0134958
GO:1905897	regulation of response to endoplasmic reticulum stress	0.013912
GO:0044539	long-chain fatty acid import into cell	0.0140173
GO:0044282	small molecule catabolic process	0.0147188
GO:0006084	acetyl-CoA metabolic process	0.0148083
GO:0140354	lipid import into cell	0.0167067
GO:0072595	maintenance of protein localization in organelle	0.0168215
GO:0043153	entrainment of circadian clock by photoperiod	0.0182473
GO:0032727	positive regulation of interferon-alpha production	0.0186085
GO:0019432	triglyceride biosynthetic process	0.019188
GO:1903573	negative regulation of response to endoplasmic reticulum stress	0.020798
GO:0006839	mitochondrial transport	0.0209169
GO:0006085	acetyl-CoA biosynthetic process	0.0208678
GO:0033865	nucleoside bisphosphate metabolic process	0.0217874
GO:0034032	purine nucleoside bisphosphate metabolic process	0.0221909
GO:0009648	photoperiodism	0.0227755
GO:0043648	dicarboxylic acid metabolic process	0.0226638
GO:0045668	negative regulation of osteoblast differentiation	0.0225711
GO:0033875	ribonucleoside bisphosphate metabolic process	0.0231033
GO:0090199	regulation of release of cytochrome c from mitochondria	0.0237423
GO:0044342	type B pancreatic cell proliferation	0.0236299
GO:0030730	triglyceride storage	0.0242372
GO:1902600	proton transmembrane transport	0.0241316
GO:0007512	adult heart development	0.0240273
GO:0045923	positive regulation of fatty acid metabolic process	0.0254781
GO:0006090	pyruvate metabolic process	0.0255939
GO:0000422	autophagy of mitochondrion	0.0258278
GO:0051881	regulation of mitochondrial membrane potential	0.0258242
GO:0006006	glucose metabolic process	0.02574
GO:0010866	regulation of triglyceride biosynthetic process	0.0257217
GO:0009261	ribonucleotide catabolic process	0.0266031
GO:0043255	regulation of carbohydrate biosynthetic process	0.0267233
GO:0070585	protein localization to mitochondrion	0.02716
GO:1902236	negative regulation of endoplasmic reticulum stress-induced intrinsic apoptotic signaling pathway	0.0276342
GO:0009154	purine ribonucleotide catabolic process	0.0292063
GO:0019217	regulation of fatty acid metabolic process	0.031043
GO:0019318	hexose metabolic process	0.0317067
GO:0000045	autophagosome assembly	0.0332561
GO:0006637	acyl-CoA metabolic process	0.0342634
GO:0006639	acylglycerol metabolic process	0.0343611
GO:0055090	acylglycerol homeostasis	0.0360336
GO:0016051	carbohydrate biosynthetic process	0.0392313
GO:0070328	triglyceride homeostasis	0.0394139
GO:0042181	ketone biosynthetic process	0.0392988
GO:0072655	establishment of protein localization to mitochondrion	0.0397963
GO:0030150	protein import into mitochondrial matrix	0.0398656
GO:0035383	thioester metabolic process	0.0398762
GO:0006111	regulation of gluconeogenesis	0.0399721
GO:0061077	chaperone-mediated protein folding	0.0424403
GO:0042744	hydrogen peroxide catabolic process	0.0435431
GO:0007595	lactation	0.0486962
GO:0046716	muscle cell cellular homeostasis	0.0495138
GO:0099149	regulation of postsynaptic neurotransmitter receptor internalization	0.0496181
GO:0090312	positive regulation of protein deacetylation	0.0498238
GO:0006638	neutral lipid metabolic process	0.0496254
GO:1903580	positive regulation of ATP metabolic process	0.0496951
GO:0042180	ketone metabolic process	0.0499181
GO:0006739	NADP metabolic process	0.0514573
GO:1903146	regulation of autophagy of mitochondrion	0.0534111
GO:0046889	positive regulation of lipid biosynthetic process	0.0547104
GO:0034404	nucleobase-containing small molecule biosynthetic process	0.0576206
GO:0002230	positive regulation of defense response to virus by host	0.0574807
GO:0060142	regulation of syncytium formation by plasma membrane fusion	0.0581183
GO:0008637	apoptotic mitochondrial changes	0.0584375
GO:0071333	cellular response to glucose stimulus	0.0583932
GO:0070542	response to fatty acid	0.0582879
GO:1903541	regulation of exosomal secretion	0.0583622
GO:0051151	negative regulation of smooth muscle cell differentiation	0.0602205
GO:1902235	regulation of endoplasmic reticulum stress-induced intrinsic apoptotic signaling pathway	0.0612318
GO:0006743	ubiquinone metabolic process	0.061487
GO:0006458	'de novo' protein folding	0.0629117
GO:0034695	response to prostaglandin E	0.0628041
GO:0006109	regulation of carbohydrate metabolic process	0.0628276
GO:0009166	nucleotide catabolic process	0.0626079
GO:0032048	cardiolipin metabolic process	0.0627166
GO:0045722	positive regulation of gluconeogenesis	0.0629425
GO:1900542	regulation of purine nucleotide metabolic process	0.0628435
GO:0043161	proteasome-mediated ubiquitin-dependent protein catabolic process	0.0627512
GO:0005996	monosaccharide metabolic process	0.0626447
GO:0010498	proteasomal protein catabolic process	0.0632932
GO:0006626	protein targeting to mitochondrion	0.0647087
GO:1905037	autophagosome organization	0.0647812
GO:0010867	positive regulation of triglyceride biosynthetic process	0.0694337
GO:0006779	porphyrin-containing compound biosynthetic process	0.0692171
GO:0034694	response to prostaglandin	0.0703192
GO:0045834	positive regulation of lipid metabolic process	0.0701448
GO:0045913	positive regulation of carbohydrate metabolic process	0.0707994
GO:0033014	tetrapyrrole biosynthetic process	0.070702
GO:1905898	positive regulation of response to endoplasmic reticulum stress	0.0708399
GO:0000423	mitophagy	0.0733083
GO:0071398	cellular response to fatty acid	0.0742015
GO:0030808	regulation of nucleotide biosynthetic process	0.0744259
GO:0010565	regulation of ketone metabolic process	0.0769295
GO:0010821	regulation of mitochondrion organization	0.0791099
GO:0062012	regulation of small molecule metabolic process	0.0789329
GO:0046326	positive regulation of D-glucose import	0.0797964
GO:1903543	positive regulation of exosomal secretion	0.0804091
GO:0010507	negative regulation of autophagy	0.0804799
GO:0009063	amino acid catabolic process	0.0814666
GO:1901292	nucleoside phosphate catabolic process	0.082141
GO:0071331	cellular response to hexose stimulus	0.0821999
GO:1904292	regulation of ERAD pathway	0.0834887
GO:0071326	cellular response to monosaccharide stimulus	0.0839551
GO:0008053	mitochondrial fusion	0.0838842
GO:0061919	process utilizing autophagic mechanism	0.0844745
GO:0006914	autophagy	0.0847481
GO:0007031	peroxisome organization	0.0851432
GO:0046486	glycerolipid metabolic process	0.0864482
GO:0090141	positive regulation of mitochondrial fission	0.0868978
GO:0051084	'de novo' post-translational protein folding	0.0867957
GO:0006631	fatty acid metabolic process	0.0884505
GO:0010907	positive regulation of glucose metabolic process	0.089499
GO:1900371	regulation of purine nucleotide biosynthetic process	0.0892991
GO:0006641	triglyceride metabolic process	0.0892883
GO:0050994	regulation of lipid catabolic process	0.0891097
GO:0009250	glucan biosynthetic process	0.0889351
GO:0032332	positive regulation of chondrocyte differentiation	0.0891025
GO:0043330	response to exogenous dsRNA	0.0910768
GO:0071806	protein transmembrane transport	0.0916885
GO:0043276	anoikis	0.091938
GO:0006457	protein folding	0.0922216
GO:0009135	purine nucleoside diphosphate metabolic process	0.0943631
GO:2000059	negative regulation of ubiquitin-dependent protein catabolic process	0.0945495
GO:0005978	glycogen biosynthetic process	0.0945176
GO:0010818	T cell chemotaxis	0.0947394
GO:0009179	purine ribonucleoside diphosphate metabolic process	0.095581
GO:0055081	monoatomic anion homeostasis	0.0953451
GO:0006140	regulation of nucleotide metabolic process	0.0952484
GO:0010906	regulation of glucose metabolic process	0.0978019
GO:0050821	protein stabilization	0.0981895
GO:0006195	purine nucleotide catabolic process	0.0985886
GO:0043123	positive regulation of canonical NF-kappaB signal transduction	0.0990896
GO:0009132	nucleoside diphosphate metabolic process	0.10082
GO:0043555	regulation of translation in response to stress	0.102293
GO:0014896	muscle hypertrophy	0.102792
GO:1903050	regulation of proteolysis involved in protein catabolic process	0.102606
GO:0046324	regulation of D-glucose import	0.10237
GO:0045981	positive regulation of nucleotide metabolic process	0.102118
GO:0002369	T cell cytokine production	0.102081
GO:0051156	glucose 6-phosphate metabolic process	0.102065
GO:0010828	positive regulation of D-glucose transmembrane transport	0.102189
GO:0071322	cellular response to carbohydrate stimulus	0.102037
GO:0140112	extracellular vesicle biogenesis	0.105306
GO:0001678	intracellular glucose homeostasis	0.105185
GO:0007029	endoplasmic reticulum organization	0.10664
GO:0097734	extracellular exosome biogenesis	0.107123
GO:1901185	negative regulation of ERBB signaling pathway	0.109988
GO:0006778	porphyrin-containing compound metabolic process	0.110374
GO:1901623	regulation of lymphocyte chemotaxis	0.110361
GO:0032469	endoplasmic reticulum calcium ion homeostasis	0.110347
GO:0031663	lipopolysaccharide-mediated signaling pathway	0.110615
GO:0042059	negative regulation of epidermal growth factor receptor signaling pathway	0.110458
GO:0032481	positive regulation of type I interferon production	0.111402
GO:0048010	vascular endothelial growth factor receptor signaling pathway	0.112454
GO:0030279	negative regulation of ossification	0.11221
GO:0046031	ADP metabolic process	0.11363
GO:0090208	positive regulation of triglyceride metabolic process	0.114309
GO:0050996	positive regulation of lipid catabolic process	0.114627
GO:2000637	positive regulation of miRNA-mediated gene silencing	0.115088
GO:1904355	positive regulation of telomere capping	0.11516
GO:0006654	phosphatidic acid biosynthetic process	0.115474
GO:0042593	glucose homeostasis	0.117801
GO:0048247	lymphocyte chemotaxis	0.117519
GO:0120162	positive regulation of cold-induced thermogenesis	0.117231
GO:0042026	protein refolding	0.118748
GO:0070059	intrinsic apoptotic signaling pathway in response to endoplasmic reticulum stress	0.119105
GO:0006623	protein targeting to vacuole	0.120003
GO:0014897	striated muscle hypertrophy	0.120381
GO:0051085	chaperone cofactor-dependent protein refolding	0.122129
GO:2000058	regulation of ubiquitin-dependent protein catabolic process	0.122014
GO:0043388	positive regulation of DNA binding	0.121762
GO:0065002	intracellular protein transmembrane transport	0.12196
GO:0051341	regulation of oxidoreductase activity	0.123062
GO:0044743	protein transmembrane import into intracellular organelle	0.124877
GO:0033500	carbohydrate homeostasis	0.124599
GO:1903960	negative regulation of anion transmembrane transport	0.125272
GO:0036010	protein localization to endosome	0.125252
GO:0020027	hemoglobin metabolic process	0.125111
GO:0010884	positive regulation of lipid storage	0.125208
GO:0000266	mitochondrial fission	0.124967
GO:2000773	negative regulation of cellular senescence	0.125714
GO:1990182	exosomal secretion	0.126109
GO:0062033	positive regulation of mitotic sister chromatid segregation	0.125996
GO:0016042	lipid catabolic process	0.127228
GO:0001836	release of cytochrome c from mitochondria	0.126982
GO:0006418	tRNA aminoacylation for protein translation	0.12719
GO:1903599	positive regulation of autophagy of mitochondrion	0.12713
GO:0010831	positive regulation of myotube differentiation	0.132498
GO:0051204	protein insertion into mitochondrial membrane	0.135041
GO:0046464	acylglycerol catabolic process	0.135015
GO:0090200	positive regulation of release of cytochrome c from mitochondria	0.138039
GO:0060561	apoptotic process involved in morphogenesis	0.138477
GO:0032885	regulation of polysaccharide biosynthetic process	0.139365
GO:1900544	positive regulation of purine nucleotide metabolic process	0.141551
GO:1903052	positive regulation of proteolysis involved in protein catabolic process	0.141301
GO:0060148	positive regulation of post-transcriptional gene silencing	0.141287
GO:0035773	insulin secretion involved in cellular response to glucose stimulus	0.142541
GO:0061136	regulation of proteasomal protein catabolic process	0.144579
GO:0009896	positive regulation of catabolic process	0.146097
GO:0006879	intracellular iron ion homeostasis	0.146242
GO:0045017	glycerolipid biosynthetic process	0.146284
GO:0042304	regulation of fatty acid biosynthetic process	0.146839
GO:0051560	mitochondrial calcium ion homeostasis	0.146926
GO:0043032	positive regulation of macrophage activation	0.147299
GO:0071157	regulation of cell cycle	0.147706
GO:0046503	glycerolipid catabolic process	0.148163
GO:0140239	postsynaptic endocytosis	0.148341
GO:0010611	regulation of cardiac muscle hypertrophy	0.149155

## Sheet: overlap
GO_ID	go_name
GO:2000637	positive regulation of miRNA-mediated gene silencing
GO:0050658	RNA transport
GO:0048010	vascular endothelial growth factor receptor signaling pathway
GO:0022618	protein-RNA complex assembly
GO:0071331	cellular response to hexose stimulus
