# Supplementary material for: The implications of alternative splicing regulation for maximum lifespan
Source: Nat Commun. 2025 Nov 24;16:10317. doi: 10.1038/s41467-025-65339-1 (PMC12644568; doi:10.1038/s41467-025-65339-1)
Supplement: Supplementary file 6 — Supplementary Data 4 [file 41467_2025_65339_MOESM6_ESM.xlsx]

## Sheet: Heart
RBP	AS	Correlation	p-value	FDR
HuR(Hs/Mm)	ENSMUSG00000037236;SE:18:35695574-35704896:35705988-35710611:+	-0.8763	1e-05	0.01148
YBX1(Hs/Mm)	ENSMUSG00000034940;SE:11:83873133-83876075:83876377-83878739:+	0.8581	4e-05	0.0213
FUBP1(Hs/Mm)	ENSMUSG00000064138;SE:13:77856972-77890882:77891005-77907547:+	0.8908	4e-05	0.0172533
ZCRB1(Hs/Mm)	ENSMUSG00000026867;SE:2:34610740-34612950:34613030-34615055:-	-0.935	1e-05	0.01019
HNRNPA1(Hs/Mm)	ENSMUSG00000021733;SE:14:7723795-7726981:7727349-7729850:-	-0.8585	0.00017	0.0470475
HNRNPA1(Hs/Mm)	ENSMUSG00000021733;SE:14:7723795-7726975:7727349-7729850:-	-0.8585	0.00017	0.0470475
HNRNPA1(Hs/Mm)	ENSMUSG00000021733;SE:14:7723795-7726975:7727349-7729889:-	-0.8585	0.00017	0.0470475
RBM15B(Hs/Mm)	ENSMUSG00000022607;SE:15:73215208-73231875:73232186-73266497:-	-0.9339	3e-05	0.03327
SF1(Hs/Mm)	ENSMUSG00000004455;RI:5:122312118:122312178-122313043:122313336:+	0.9011	3e-05	0.02634
SRSF2(Hs/Mm)	ENSMUSG00000030516;SE:7:64963172-64963841:64964080-64964407:-	-0.7815	5e-05	0.02555
HNRNPF(Hs/Mm)	ENSMUSG00000053617;SE:19:47266869-47271460:47271543-47275044:-	-0.8635	3e-05	0.03327
RBM24(Hs/Mm)	ENSMUSG00000053617;SE:19:47266869-47271460:47271543-47275044:-	-0.9133	3e-05	0.020655
RBM41(Hs/Mm)	ENSMUSG00000037236;SE:18:35695574-35704896:35705988-35710611:+	-0.8909	0	0
SRSF10(Hs/Mm)	ENSMUSG00000030516;SE:7:64963172-64963841:64964080-64964407:-	-0.7644	5e-05	0.04805
HNRNPD(Hs/Mm)	ENSMUSG00000004455;RI:5:122312118:122312178-122313043:122313336:+	0.8956	3e-05	0.02418
PTBP3(Hs/Mm)	ENSMUSG00000026082;SE:1:38113524-38113980:38114104-38118371:-	-0.931	3e-05	0.03768
PTB3(Hs/Mm)	ENSMUSG00000026082;SE:1:38113524-38113980:38114104-38118371:-	-0.931	3e-05	0.03753

## Sheet: Kidney
RBP	AS	Correlation	p-value	FDR
RBM42(Hs/Mm)	ENSMUSG00000029106;SE:5:34785857-34786483:34786516-34787814:+	-0.9292	0	0
RBM42(Hs/Mm)	ENSMUSG00000028180;SE:3:157250759-157251712:157251786-157252312:+	0.8525	0	0
RBM23(Hs/Mm)	ENSMUSG00000028180;SE:3:157250759-157251712:157251786-157252312:+	-0.772	0.00017	0.0405167
PABPN1(Hs/Mm)	ENSMUSG00000032580;RI:9:107634108:107634191-107637521:107637590:-	0.9515	2e-05	0.01436
ZC3H14(Hs/Mm)	ENSMUSG00000028565;SE:4:97953683-97969962:97970053-97999455:+	0.8048	3e-05	0.03645
ZC3H14(Hs/Mm)	ENSMUSG00000035248;SE:13:59950010-59950806:59950925-59953037:-	-0.8425	8e-05	0.0486
PUM1(Hs/Mm)	ENSMUSG00000021693;SE:13:107105296-107106212:107106325-107111003:-	-0.9653	0	0
MSI1(Hs/Mm)	ENSMUSG00000061313;SE:8:26229612-26231314:26231381-26231628:-	-0.8795	2e-05	0.01896
SF1(Hs/Mm)	ENSMUSG00000026113;SE:1:37419141-37422420:37422452-37426779:+	-0.9028	0.00014	0.04242
SF1(Hs/Mm)	ENSMUSG00000050017;SE:5:111530976-111533386:111533470-111534369:+	-0.8518	6e-05	0.02727
CNOT4(Hs/Mm)	ENSMUSG00000029106;SE:5:34785857-34786483:34786516-34787814:+	-0.9279	1e-05	0.00994
QKI(Hs/Mm)	ENSMUSG00000029106;SE:5:34785857-34786483:34786516-34787814:+	-0.9282	0	0

## Sheet: Lung
RBP	AS	Correlation	p-value	FDR
YBX1(Hs/Mm)	ENSMUSG00000034940;SE:11:83873133-83876075:83876377-83878739:+	0.8899	2e-05	0.01408
KHDRBS3(Hs/Mm)	ENSMUSG00000004455;RI:5:122312118:122312178-122313043:122313336:+	0.8725	5e-05	0.0465
CPEB4(Hs/Mm)	ENSMUSG00000004455;RI:5:122312118:122312178-122313043:122313336:+	0.8637	7e-05	0.0307467
YBX2(Hs/Mm)	ENSMUSG00000050017;SE:5:111530976-111533386:111533470-111534369:+	0.8638	0.00029	0.043355
YBX2(Hs/Mm)	ENSMUSG00000034940;SE:11:83873133-83876075:83876377-83878739:+	0.8546	0.0001	0.0299
EWSR1(Hs/Mm)	ENSMUSG00000021262;SE:12:108649520-108649607:108649669-108652309:+	-0.9312	3e-05	0.01401
HNRNPCL1(Hs/Mm)	ENSMUSG00000004455;RI:5:122312118:122312178-122313043:122313336:+	0.8945	2e-05	0.02308
HNRNPC(Hs/Mm)	ENSMUSG00000004455;RI:5:122312118:122312178-122313043:122313336:+	0.8813	3e-05	0.02222
DAZAP1(Hs/Mm)	ENSMUSG00000037236;SE:18:35695574-35704896:35705988-35710611:+	-0.8332	6e-05	0.02874
RALY(Hs/Mm)	ENSMUSG00000004455;RI:5:122312118:122312178-122313043:122313336:+	0.8813	3e-05	0.03657
PUF60(Hs/Mm)	ENSMUSG00000004455;RI:5:122312118:122312178-122313043:122313336:+	0.8537	0.0001	0.0442333
ELAVL4(Hs/Mm)	ENSMUSG00000004455;RI:5:122312118:122312178-122313043:122313336:+	0.8813	3e-05	0.03471
TRNAU1AP(Hs/Mm)	ENSMUSG00000004455;RI:5:122312118:122312178-122313043:122313336:+	0.8901	2e-05	0.02302
TIA1(Hs/Mm)	ENSMUSG00000004455;RI:5:122312118:122312178-122313043:122313336:+	0.8769	4e-05	0.03546
HNRNPD(Hs/Mm)	ENSMUSG00000004455;RI:5:122312118:122312178-122313043:122313336:+	0.8901	2e-05	0.01602
CPEB2(Hs/Mm)	ENSMUSG00000032187;SE:9:21588973-21589249:21589347-21589612:+	0.8326	3e-05	0.01794
CPEB2(Hs/Mm)	ENSMUSG00000004455;RI:5:122312118:122312178-122313043:122313336:+	0.8813	3e-05	0.01794
CPEB1(Hs/Mm)	ENSMUSG00000004455;RI:5:122312118:122312178-122313043:122313336:+	0.8813	3e-05	0.02172

## Sheet: Brain
RBP	AS	Correlation	p-value	FDR
FXR2(Hs/Mm)	ENSMUSG00000039262;SE:2:32102303-32102899:32104959-32106058:+	0.9483	3e-05	0.00669
SRSF1(Hs/Mm)	ENSMUSG00000039262;SE:2:32102303-32102899:32104959-32106058:+	0.9817	0	0
HNRNPDL(Hs/Mm)	ENSMUSG00000066568;SE:7:34045383-34047351:34047407-34050711:-	-0.9387	6e-05	0.0438
SNRPA(Hs/Mm)	ENSMUSG00000026527;SE:1:174887360-174903583:174903663-174904390:-	0.8231	9e-05	0.02031
SNRPA(Hs/Mm)	ENSMUSG00000026527;SE:1:174887360-174903583:174903663-174905755:-	0.8231	9e-05	0.02031
HNRNPM(Hs/Mm)	ENSMUSG00000039262;SE:2:32102303-32102899:32104959-32106058:+	-0.9423	5e-05	0.0287

## Sheet: Skin
RBP	AS	Correlation	p-value	FDR
PABPC4(Hs/Mm)	ENSMUSG00000032580;RI:9:107634108:107634191-107637521:107637590:-	0.9544	2e-05	0.01338
PCBP1(Hs/Mm)	ENSMUSG00000110195;SE:7:101100675-101110687:101110748-101130578:+	-0.9052	5e-05	0.0486
TRA2A(Hs/Mm)	ENSMUSG00000064138;SE:13:77856972-77890882:77891005-77907547:+	0.8821	7e-05	0.03787

## Sheet: Liver
RBP	AS	Correlation	p-value	FDR
RBMS3(Hs/Mm)	ENSMUSG00000028886;SE:4:132400343-132408067:132408204-132417016:+	0.7727	0.00028	0.0443614
RBM42(Hs/Mm)	ENSMUSG00000029106;SE:5:34785857-34786483:34786516-34787814:+	-0.9098	2e-05	0.00701
RBM42(Hs/Mm)	ENSMUSG00000028180;SE:3:157250759-157251712:157251786-157252312:+	0.8913	0	0
KHDRBS3(Hs/Mm)	ENSMUSG00000021693;SE:13:107105296-107106212:107106325-107111003:-	-0.9755	0	0
FUBP1(Hs/Mm)	ENSMUSG00000056692;SE:17:27972969-27986885:27987213-28005045:-	-0.944	4e-05	0.0243
FUBP3(Hs/Mm)	ENSMUSG00000056692;SE:17:27972969-27986885:27987213-28005045:-	-0.9439	4e-05	0.04592
PABPN1(Hs/Mm)	ENSMUSG00000021733;SE:14:7723795-7726981:7727349-7729850:-	-0.8665	0.00027	0.0315133
PABPN1(Hs/Mm)	ENSMUSG00000021733;SE:14:7723795-7726975:7727349-7729850:-	-0.87	0.00023	0.0315133
PABPN1(Hs/Mm)	ENSMUSG00000021733;SE:14:7723795-7726981:7727349-7729889:-	-0.8769	0.00018	0.0315133
PUM1(Hs/Mm)	ENSMUSG00000027200;SE:2:124502264-124502625:124502681-124505941:+	0.84	9e-05	0.03339
PUM1(Hs/Mm)	ENSMUSG00000021693;SE:13:107105296-107106212:107106325-107111003:-	-0.942	0	0
EWSR1(Hs/Mm)	ENSMUSG00000034681;SE:17:24633708-24637012:24637192-24637431:+	-0.8726	1e-05	0.002185
RALY(Hs/Mm)	ENSMUSG00000056692;SE:17:27972969-27986885:27987213-28005045:-	-0.9536	2e-05	0.02294
CELF1(Hs/Mm)	ENSMUSG00000030189;SE:6:131347377-131352937:131353143-131356321:-	0.7652	3e-05	0.01692
RC3H1(Hs/Mm)	ENSMUSG00000021693;SE:13:107105296-107106212:107106325-107111003:-	-0.9014	6e-05	0.02958
ELAVL4(Hs/Mm)	ENSMUSG00000028886;SE:4:132400343-132408067:132408204-132417016:+	0.7781	0.00023	0.0472333
CNOT4(Hs/Mm)	ENSMUSG00000029106;SE:5:34785857-34786483:34786516-34787814:+	-0.9511	1e-05	0.00922
RBM47(Hs/Mm)	ENSMUSG00000021338;SE:13:24197443-24203547:24203696-24204030:-	-0.9784	0	0
TIA1(Hs/Mm)	ENSMUSG00000056692;SE:17:27972969-27986885:27987213-28005045:-	-0.9724	0	0
HNRNPD(Hs/Mm)	ENSMUSG00000027200;SE:2:124502264-124502625:124502681-124504124:+	0.8611	4e-05	0.01536
HNRNPD(Hs/Mm)	ENSMUSG00000027200;SE:2:124502264-124502625:124502681-124505941:+	0.8965	1e-05	0.00768
QKI(Hs/Mm)	ENSMUSG00000029106;SE:5:34785857-34786483:34786516-34787814:+	-0.9268	1e-05	0.00797
