# Supplementary material for: The implications of alternative splicing regulation for maximum lifespan
Source: Nat Commun. 2025 Nov 24;16:10317. doi: 10.1038/s41467-025-65339-1 (PMC12644568; doi:10.1038/s41467-025-65339-1)
Supplement: Supplementary file 7 — Supplementary Data 5 [file 41467_2025_65339_MOESM7_ESM.csv]

event_id	tissue	groupName	psi_difference	fdr
ENSMUSG00000066406;SE:7:75327227-75329568:75329621-75334865:+	Heart	pos	45.84353251	0.008508662
ENSMUSG00000061981;SE:11:77940385-77944189:77944279-77945611:+	Heart	pos	52.30964647	2.11E-08
ENSMUSG00000031626;SE:8:46246005-46248015:46249595-46252747:+	Heart	pos	18.69351406	5.06E-11
ENSMUSG00000029227;SE:5:74717810-74725180:74725287-74731760:+	Heart	pos	51.02345724	1.67E-08
ENSMUSG00000038429;A5:6:124794994-124795438:124794994-124795507:-	Heart	pos	18.55095986	3.42E-05
ENSMUSG00000022961;SE:16:91468353-91471583:91471662-91472289:+	Heart	pos	7.939048305	3.44E-14
ENSMUSG00000024293;SE:18:10577090-10577638:10577759-10582055:-	Heart	pos	94.17248842	1.48E-23
ENSMUSG00000026193;SE:1:71651809-71652922:71653194-71654519:-	Kidney	pos	11.88311592	0.001744796
ENSMUSG00000020917;SE:11:100389588-100393986:100394015-100395029:-	Kidney	pos	17.93804803	1.11E-08
ENSMUSG00000022307;SE:15:41689448-41712066:41712146-41713855:+	Kidney	pos	77.26252033	3.74E-20
ENSMUSG00000033004;SE:14:103412426-103414692:103414766-103419790:-	Kidney	pos	22.47673374	1.06E-15
ENSMUSG00000050017;SE:5:111530976-111533386:111533470-111534369:+	Kidney	pos	44.80975284	6.97E-08
ENSMUSG00000021709;SE:13:103964531-103966696:103966839-103970006:-	Kidney	pos	12.65928549	0.000143009
ENSMUSG00000027012;SE:2:71059034-71063993:71064052-71066259:+	Kidney	pos	12.15589725	0.005363252
ENSMUSG00000033499;SE:13:9208265-9208587:9208838-9214711:+	Lung	pos	38.37948247	4.53E-21
ENSMUSG00000037808;SE:9:13747479-13747955:13748012-13748133:+	Lung	pos	31.50946247	8.37E-05
ENSMUSG00000041977;SE:3:87596157-87602705:87602824-87604652:+	Lung	pos	37.30879953	1.60E-14
ENSMUSG00000050017;SE:5:111530976-111533386:111533470-111534369:+	Lung	pos	29.46649955	2.23E-05
ENSMUSG00000039262;SE:2:32102303-32102899:32104959-32106058:+	Lung	pos	12.92943658	2.04E-12
ENSMUSG00000020827;SE:11:70499252-70499415:70499525-70499666:+	Lung	pos	6.314131906	0.046207153
ENSMUSG00000029227;SE:5:74717810-74725180:74725287-74731760:+	Lung	pos	24.14501828	2.45E-05
ENSMUSG00000036940;SE:4:136304515-136309351:136309410-136320276:-	Lung	pos	17.45848137	0.006605866
ENSMUSG00000021546;A3:13:58540290-58541010:58540230-58541010:-	Lung	pos	18.39915718	3.25E-06
ENSMUSG00000069601;A3:10:69835328-69837753:69835328-69838341:+	Lung	pos	22.42762107	3.37E-07
ENSMUSG00000022098;A3:14:70745654-70745896:70745617-70745896:-	Lung	pos	28.58392875	5.67E-07
ENSMUSG00000024293;SE:18:10577090-10577638:10577759-10582055:-	Lung	pos	26.54447789	0.000246421
ENSMUSG00000030189;SE:6:131347377-131352937:131353143-131356321:-	Skin	pos	8.212432475	0.046207153
ENSMUSG00000024293;SE:18:10577090-10577638:10577759-10582055:-	Skin	pos	96.49770898	2.50E-25
ENSMUSG00000038429;A5:6:124794994-124795438:124794994-124795507:-	Liver	pos	49.97323164	1.11E-08
