# Supplementary material for: The implications of alternative splicing regulation for maximum lifespan
Source: Nat Commun. 2025 Nov 24;16:10317. doi: 10.1038/s41467-025-65339-1 (PMC12644568; doi:10.1038/s41467-025-65339-1)
Supplement: Supplementary file 10 — Source data [file 41467_2025_65339_MOESM10_ESM.xlsx]

## Sheet: fig1b
species	AS	num
Mus musculus	AF	32151
Mus musculus	SE	20709
Marmota monax	AF	11055
Mus musculus	A3	10931
Ellobius lutescens	AF	10399
Hydrochoerus hydrochaeris	AF	10395
Hydrochoerus hydrochaeris	SE	10336
Marmota monax	SE	9979
Mus musculus	A5	9396
Rattus norvegicus	SE	8382
Ellobius lutescens	SE	7923
Marmota monax	A5	7464
Mus musculus	AL	7387
Acomys russatus	AF	7302
Hydrochoerus hydrochaeris	A5	7197
Tamiasciurus hudsonicus	SE	7104
Tamias striatus	AF	6903
Neosciurus carolinensis	AF	6824
Neosciurus carolinensis	SE	6815
Tamiasciurus hudsonicus	AF	6683
Tamias striatus	SE	6583
Ellobius lutescens	A5	6401
Marmota monax	A3	6125
Acomys russatus	SE	5905
Myocastor coypus	SE	5900
Ondatra zibethicus	A5	5824
Hydrochoerus hydrochaeris	A3	5804
Neosciurus carolinensis	A5	5743
Rattus norvegicus	AF	5544
Ondatra zibethicus	SE	5524
Ondatra zibethicus	AF	5131
Scalopus aquaticus	SE	5037
Ellobius lutescens	A3	4990
Mus musculus	RI	4723
Acomys russatus	A5	4720
Ondatra zibethicus	A3	4687
Neosciurus carolinensis	A3	4678
Tamias striatus	A5	4502
Cuniculus paca	RI	4460
Marmota monax	RI	4373
Condylura cristata	SE	4364
Myocastor coypus	A3	4321
Blarina brevicauda	SE	4287
Myocastor coypus	A5	4089
Ondatra zibethicus	RI	4068
Acomys russatus	A3	3972
Condylura cristata	AF	3934
Neosciurus carolinensis	RI	3881
Scalopus aquaticus	AF	3855
Tamiasciurus hudsonicus	A5	3816
Blarina brevicauda	A3	3805
Cuniculus paca	A5	3781
Tamiasciurus hudsonicus	A3	3762
Tamias striatus	A3	3711
Scalopus aquaticus	A5	3618
Ellobius lutescens	RI	3537
Heterocephalus glaber	SE	3487
Neotoma cinerea	A5	3449
Myocastor coypus	AF	3431
Chinchilla lanigera	SE	3395
Cuniculus paca	A3	3383
Scalopus aquaticus	A3	3336
Castor canadensis	SE	3317
Hydrochoerus hydrochaeris	RI	3293
Neotoma cinerea	SE	3175
Blarina brevicauda	AF	3117
Cuniculus paca	SE	3055
Peromyscus maniculatus	SE	3012
Cavia porcellus	SE	3010
Neotoma cinerea	AF	2955
Cricetulus griseus	SE	2886
Condylura cristata	A3	2821
Neotoma cinerea	RI	2817
Neotoma cinerea	A3	2748
Condylura cristata	A5	2682
Nannospalax galili	SE	2650
Fukomys damarensis	SE	2622
Myocastor coypus	RI	2584
Acomys russatus	RI	2506
Blarina brevicauda	A5	2497
Mesocricetus auratus	SE	2400
Tamias striatus	RI	2360
Mus musculus	MX	2216
Chinchilla lanigera	AF	2174
Octodon degus	SE	2145
Tamiasciurus hudsonicus	RI	2094
Rattus norvegicus	A3	1871
Scalopus aquaticus	RI	1782
Marmota monax	AL	1766
Blarina brevicauda	RI	1765
Heterocephalus glaber	AF	1745
Castor canadensis	AF	1586
Hydrochoerus hydrochaeris	AL	1473
Rattus norvegicus	A5	1466
Cavia porcellus	AF	1455
Rattus norvegicus	AL	1450
Cuniculus paca	AF	1434
Nannospalax galili	AF	1342
Ellobius lutescens	AL	1314
Rattus norvegicus	RI	1280
Fukomys damarensis	AF	1246
Condylura cristata	RI	1219
Cricetulus griseus	AF	1140
Blarina brevicauda	AL	1126
Mesocricetus auratus	AF	1120
Acomys russatus	AL	1053
Octodon degus	AF	1038
Chinchilla lanigera	AL	995
Tamiasciurus hudsonicus	AL	992
Neosciurus carolinensis	AL	967
Myocastor coypus	AL	939
Tamias striatus	AL	927
Peromyscus maniculatus	AF	869
Heterocephalus glaber	AL	866
Marmota monax	MX	850
Fukomys damarensis	AL	823
Ondatra zibethicus	AL	777
Ellobius lutescens	MX	772
Rattus norvegicus	MX	761
Chinchilla lanigera	RI	734
Heterocephalus glaber	RI	682
Castor canadensis	AL	640
Cavia porcellus	RI	627
Cricetulus griseus	AL	610
Hydrochoerus hydrochaeris	MX	609
Acomys russatus	MX	592
Neosciurus carolinensis	MX	572
Castor canadensis	A5	563
Castor canadensis	A3	544
Tamiasciurus hudsonicus	MX	535
Cavia porcellus	AL	518
Castor canadensis	RI	506
Scalopus aquaticus	AL	506
Tamias striatus	MX	453
Condylura cristata	AL	442
Peromyscus maniculatus	AL	436
Nannospalax galili	A3	432
Cricetulus griseus	RI	415
Octodon degus	A5	410
Neotoma cinerea	AL	407
Nannospalax galili	A5	406
Mesocricetus auratus	A3	403
Mesocricetus auratus	A5	399
Octodon degus	A3	397
Octodon degus	RI	396
Mesocricetus auratus	AL	389
Nannospalax galili	AL	372
Chinchilla lanigera	A3	364
Heterocephalus glaber	A3	362
Fukomys damarensis	A3	355
Fukomys damarensis	RI	350
Cuniculus paca	AL	346
Nannospalax galili	RI	344
Cricetulus griseus	A3	339
Peromyscus maniculatus	A3	323
Cavia porcellus	A3	322
Heterocephalus glaber	A5	322
Octodon degus	AL	312
Nannospalax galili	MX	311
Blarina brevicauda	MX	303
Ondatra zibethicus	MX	303
Scalopus aquaticus	MX	296
Chinchilla lanigera	A5	283
Mesocricetus auratus	RI	283
Peromyscus maniculatus	A5	283
Cavia porcellus	A5	274
Chinchilla lanigera	MX	270
Neotoma cinerea	MX	269
Fukomys damarensis	A5	266
Condylura cristata	MX	263
Heterocephalus glaber	MX	262
Cavia porcellus	MX	250
Fukomys damarensis	MX	249
Castor canadensis	MX	246
Cricetulus griseus	MX	246
Cricetulus griseus	A5	238
Mesocricetus auratus	MX	236
Octodon degus	MX	236
Myocastor coypus	MX	224
Peromyscus maniculatus	MX	221
Cuniculus paca	MX	142
Peromyscus maniculatus	RI	120

## Sheet: fig1c
species	AS	num
Acomys russatus	A3	153
Mus musculus	A3	181
Chinchilla lanigera	A3	112
Condylura cristata	A3	84
Ellobius lutescens	A3	107
Marmota monax	A3	118
Nannospalax galili	A3	86
Peromyscus maniculatus	A3	124
Scalopus aquaticus	A3	85
Tamiasciurus hudsonicus	A3	99
Castor canadensis	A3	123
Cricetulus griseus	A3	130
Fukomys damarensis	A3	100
Heterocephalus glaber	A3	102
Hydrochoerus hydrochaeris	A3	105
Mesocricetus auratus	A3	114
Neotoma cinerea	A3	88
Octodon degus	A3	117
Ondatra zibethicus	A3	113
Rattus norvegicus	A3	141
Tamias striatus	A3	106
Blarina brevicauda	A3	49
Cavia porcellus	A3	82
Myocastor coypus	A3	68
Neosciurus carolinensis	A3	90
Cuniculus paca	A3	67
Acomys russatus	A5	118
Mus musculus	A5	162
Castor canadensis	A5	112
Chinchilla lanigera	A5	101
Cricetulus griseus	A5	101
Cuniculus paca	A5	68
Heterocephalus glaber	A5	98
Mesocricetus auratus	A5	92
Nannospalax galili	A5	61
Peromyscus maniculatus	A5	101
Tamias striatus	A5	84
Blarina brevicauda	A5	46
Cavia porcellus	A5	79
Condylura cristata	A5	69
Fukomys damarensis	A5	79
Marmota monax	A5	108
Myocastor coypus	A5	66
Neosciurus carolinensis	A5	76
Neotoma cinerea	A5	85
Octodon degus	A5	104
Rattus norvegicus	A5	131
Ellobius lutescens	A5	106
Hydrochoerus hydrochaeris	A5	98
Ondatra zibethicus	A5	88
Scalopus aquaticus	A5	67
Tamiasciurus hudsonicus	A5	100
Acomys russatus	MX	32
Mus musculus	MX	44
Cavia porcellus	MX	16
Ellobius lutescens	MX	19
Fukomys damarensis	MX	22
Nannospalax galili	MX	20
Neosciurus carolinensis	MX	17
Neotoma cinerea	MX	21
Peromyscus maniculatus	MX	27
Rattus norvegicus	MX	37
Scalopus aquaticus	MX	25
Blarina brevicauda	MX	8
Chinchilla lanigera	MX	22
Condylura cristata	MX	19
Cricetulus griseus	MX	23
Cuniculus paca	MX	13
Heterocephalus glaber	MX	20
Hydrochoerus hydrochaeris	MX	22
Myocastor coypus	MX	14
Tamiasciurus hudsonicus	MX	13
Mesocricetus auratus	MX	16
Ondatra zibethicus	MX	21
Octodon degus	MX	23
Castor canadensis	MX	22
Tamias striatus	MX	18
Marmota monax	MX	15
Acomys russatus	RI	24
Mus musculus	RI	30
Blarina brevicauda	RI	7
Castor canadensis	RI	19
Cavia porcellus	RI	12
Chinchilla lanigera	RI	12
Fukomys damarensis	RI	17
Heterocephalus glaber	RI	17
Hydrochoerus hydrochaeris	RI	17
Marmota monax	RI	23
Mesocricetus auratus	RI	19
Neosciurus carolinensis	RI	18
Neotoma cinerea	RI	20
Octodon degus	RI	11
Ondatra zibethicus	RI	18
Peromyscus maniculatus	RI	18
Rattus norvegicus	RI	18
Tamias striatus	RI	19
Tamiasciurus hudsonicus	RI	22
Cricetulus griseus	RI	23
Cuniculus paca	RI	8
Ellobius lutescens	RI	15
Myocastor coypus	RI	10
Condylura cristata	RI	7
Scalopus aquaticus	RI	15
Nannospalax galili	RI	9
Acomys russatus	SE	200
Mus musculus	SE	1557
Blarina brevicauda	SE	566
Castor canadensis	SE	1112
Chinchilla lanigera	SE	1073
Condylura cristata	SE	833
Cricetulus griseus	SE	1214
Ellobius lutescens	SE	1124
Fukomys damarensis	SE	1012
Heterocephalus glaber	SE	1051
Hydrochoerus hydrochaeris	SE	1059
Marmota monax	SE	1255
Mesocricetus auratus	SE	1202
Octodon degus	SE	1089
Rattus norvegicus	SE	1254
Scalopus aquaticus	SE	912
Tamiasciurus hudsonicus	SE	1240
Cuniculus paca	SE	478
Nannospalax galili	SE	747
Neosciurus carolinensis	SE	873
Neotoma cinerea	SE	740
Ondatra zibethicus	SE	928
Peromyscus maniculatus	SE	990
Tamias striatus	SE	980
Cavia porcellus	SE	732
Myocastor coypus	SE	559
Acomys russatus	AF	0
Mus musculus	AF	0
Chinchilla lanigera	AF	0
Condylura cristata	AF	0
Ellobius lutescens	AF	0
Marmota monax	AF	0
Nannospalax galili	AF	0
Peromyscus maniculatus	AF	0
Scalopus aquaticus	AF	0
Tamiasciurus hudsonicus	AF	0
Castor canadensis	AF	0
Cricetulus griseus	AF	0
Fukomys damarensis	AF	0
Heterocephalus glaber	AF	0
Hydrochoerus hydrochaeris	AF	0
Mesocricetus auratus	AF	0
Neotoma cinerea	AF	0
Octodon degus	AF	0
Ondatra zibethicus	AF	0
Rattus norvegicus	AF	0
Tamias striatus	AF	0
Blarina brevicauda	AF	0
Cavia porcellus	AF	0
Myocastor coypus	AF	0
Neosciurus carolinensis	AF	0
Cuniculus paca	AF	0
Acomys russatus	AL	0
Mus musculus	AL	0
Chinchilla lanigera	AL	0
Condylura cristata	AL	0
Ellobius lutescens	AL	0
Marmota monax	AL	0
Nannospalax galili	AL	0
Peromyscus maniculatus	AL	0
Scalopus aquaticus	AL	0
Tamiasciurus hudsonicus	AL	0
Castor canadensis	AL	0
Cricetulus griseus	AL	0
Fukomys damarensis	AL	0
Heterocephalus glaber	AL	0
Hydrochoerus hydrochaeris	AL	0
Mesocricetus auratus	AL	0
Neotoma cinerea	AL	0
Octodon degus	AL	0
Ondatra zibethicus	AL	0
Rattus norvegicus	AL	0
Tamias striatus	AL	0
Blarina brevicauda	AL	0
Cavia porcellus	AL	0
Myocastor coypus	AL	0
Neosciurus carolinensis	AL	0
Cuniculus paca	AL	0

## Sheet: fig3a
MLS	PSI
7	0.002
7	0.002
7	0.002
7	0.071
7	0.004
4	0.004
4	0.007
4	0.007
4	0.006
4	0.003
4	0
4	0.001
4	0
2.2	0.009
2.2	0.022
2.2	0.039
2.2	0.017
23.4	0.037
23.4	0.443
23.4	0.042
23.4	0.039
23.4	0.248
23	0.039
23	0.12
23	0.002
15.1	0.293
15.1	0.18
15.1	0.238
15.1	0.294
19	0.051
19	0.007
19	0.13
19	0.106
19	0.13
3.9	0.01
3.9	0.019
3.9	0.015
3.9	0.025
3.9	0.006
19	0.016
19	0.009
14	0.14
14	0.187
14	0.103
14	0.038
14	0.088
6	0.01
6	0.074
9.5	0.015
9.5	0.001
9.5	0
9.5	0.004
9.5	0.071
9.8	0.05
9.8	0.013
9.8	0.001
9.8	0

## Sheet: fig3b
MLS	PSI
17.2	0.74
17.2	0.785
17.2	0.143
17.2	0.77
4	0.95
4	0.993
4	1
4	1
4	1
4	0.978
4	1
4	0.995
4	0.984
15.5	0.839
15.5	0.772
15.5	0.871
15.5	0.758
15.5	0.879
37	0.612
37	0.525
37	0.47
37	0.381
37	0.244
15.1	0.727
15.1	0.75
15.1	0.932
19	0.799
19	0.842
19	0.391
19	0.455
19	0.931
19	0.244
19	0.49
23.4	0.511
23.4	0.772
23.4	0.906
23.4	0.917
23.4	0.771
14	0.249
14	0.561
14	0.652
14	0.47
14	0.859
9.5	0.811
9.5	0.884
9.5	0.639
9.5	0.945
9.5	0.601
